# Supplementary material for: Ethyl 1-(4-chloro­benz­yl)-3-phenyl-1H-pyrazole-5-carboxyl­ate
Source: Acta Crystallogr Sect E Struct Rep Online. 2012 Feb 29;68(Pt 3):o877. doi: 10.1107/S1600536812007428 (PMC3297926; doi:10.1107/S1600536812007428)
Supplement: Supplementary file 1 [file e-68-0o877-sup1.cif]

##############################################################################
#                                                                            #
# This CIF contains the data in a paper accepted for publication in          #
# Acta Crystallographica Section E. It conforms to the requirements of       #
# Notes for Authors for Acta Crystallographica Section E, and has been       #
# peer reviewed under the auspices of the IUCr Commission on Journals.       #
#                                                                            #
# Full details of the Crystallographic Information File format               #
# are given in the paper "The Crystallographic Information File (CIF):       #
# a New Standard Archive File for Crystallography" by S. R. Hall, F. H.      #
# Allen and I. D. Brown [Acta Cryst. (1991), A47, 655-685].                  #
#                                                                            #
# The current version of the core CIF dictionary is obtainable from          #
# ftp://ftp.iucr.org/pub/cif_core.dic.                                       #
#                                                                            #
# Software is freely available for graphical display of the structure(s)     #
# in this CIF. For information consult the CIF software page                 #
# http://www.iucr.org/resources/cif/software.                                #
#                                                                            #
# This file may be used for bona fide research purposes within the           #
# scientific community so long as proper attribution is given to the journal # 
# article from which it was obtained.                                        #
#                                                                            #
##############################################################################
data_I
_audit_creation_method     SHELXL97
_chemical_name_systematic
;
Ethyl 1-(4-chlorobenzyl)-3-phenyl-1<i>H</i>-pyrazole-5-carboxylate
;
_chemical_name_common     ?
_chemical_formula_moiety     'C19 H17 Cl N2 O2'
_chemical_formula_sum     'C19 H17 Cl N2 O2'
_chemical_formula_iupac     'C19 H17 Cl N2 O2'
_chemical_formula_weight     340.80
_chemical_melting_point     ?
_symmetry_cell_setting     triclinic
_symmetry_space_group_name_H-M     'P -1'
loop_
    _symmetry_equiv_pos_as_xyz
    'x, y, z'
    '-x, -y, -z'
_cell_length_a     8.1815(10)
_cell_length_b     10.4039(12)
_cell_length_c     11.0969(13)
_cell_angle_alpha     109.981(2)
_cell_angle_beta     90.107(2)
_cell_angle_gamma     104.046(2)
_cell_volume     857.43(18)
_cell_formula_units_Z     2
_cell_measurement_reflns_used     2727
_cell_measurement_theta_min     2.35
_cell_measurement_theta_max     28.24
_cell_measurement_temperature     298(2)
_exptl_crystal_description     block
_exptl_crystal_colour     white
_exptl_crystal_size_max     0.26
_exptl_crystal_size_mid     0.24
_exptl_crystal_size_min     0.20
_exptl_crystal_density_diffrn     1.320
_exptl_crystal_density_meas     ?
_exptl_crystal_density_method     'not measured'
_exptl_crystal_F_000     356
_exptl_absorpt_coefficient_mu     0.236
_exptl_absorpt_correction_type     multi-scan
_exptl_absorpt_process_details     '(SADABS; Sheldrick, 2003)'
_exptl_absorpt_correction_T_min     0.9412
_exptl_absorpt_correction_T_max     0.9543
_exptl_special_details     ?
_diffrn_ambient_temperature     298(2)
_diffrn_radiation_type     MoK\a
_diffrn_radiation_wavelength     0.71073
_diffrn_radiation_source     'fine-focus sealed tube'
_diffrn_radiation_monochromator     graphite
_diffrn_measurement_device_type     'Bruker SMART CCD'
_diffrn_measurement_method     '\f and \w'
_diffrn_detector_area_resol_mean     ?
_diffrn_reflns_number     4495
_diffrn_reflns_av_R_equivalents     0.0234
_diffrn_reflns_av_sigmaI/netI     0.0307
_diffrn_reflns_theta_min     1.96
_diffrn_reflns_theta_max     25.05
_diffrn_reflns_theta_full     25.05
_diffrn_measured_fraction_theta_max     0.988
_diffrn_measured_fraction_theta_full     0.988
_diffrn_reflns_limit_h_min     -9
_diffrn_reflns_limit_h_max     9
_diffrn_reflns_limit_k_min     -11
_diffrn_reflns_limit_k_max     12
_diffrn_reflns_limit_l_min     -11
_diffrn_reflns_limit_l_max     13
_diffrn_standards_number     ?
_diffrn_standards_interval_count     ?
_diffrn_standards_interval_time     ?
_diffrn_standards_decay_%     ?
_refine_special_details
;
Refinement of <i>F</i>^2^ against ALL reflections. The weighted <i>R</i>-factor
<i>wR</i> and goodness of fit <i>S</i> are based on <i>F</i>^2^, conventional
<i>R</i>-factors <i>R</i> are based on <i>F</i>, with <i>F</i> set to zero for
negative <i>F</i>^2^. The threshold expression of <i>F</i>^2^ >
\s(<i>F</i>^2^) is used only for calculating <i>R</i>-factors(gt) <i>etc</i>.
and is not relevant to the choice of reflections for refinement.
<i>R</i>-factors based on <i>F</i>^2^ are statistically about twice as large
as those based on <i>F</i>, and <i>R</i>-factors based on ALL data will be
even larger.
;
_reflns_number_total     3008
_reflns_number_gt     2554
_reflns_threshold_expression     I>2\s(I)
_refine_ls_structure_factor_coef     Fsqd
_refine_ls_matrix_type     full
_refine_ls_R_factor_all     0.0459
_refine_ls_R_factor_gt     0.0388
_refine_ls_wR_factor_gt     0.0991
_refine_ls_wR_factor_ref     0.1069
_refine_ls_goodness_of_fit_ref     1.033
_refine_ls_restrained_S_all     1.033
_refine_ls_number_reflns     3008
_refine_ls_number_parameters     218
_refine_ls_number_restraints     0
_refine_ls_hydrogen_treatment     constr
_refine_ls_weighting_scheme     calc
_refine_ls_weighting_details
       'calc w = 1/[\s^2^(Fo^2^)+(0.0481P)^2^+0.2205P] where P=(Fo^2^+2Fc^2^)/3'
_atom_sites_solution_hydrogens     geom
_atom_sites_solution_primary     direct
_atom_sites_solution_secondary     difmap
_refine_ls_shift/su_max     0.000
_refine_ls_shift/su_mean     0.000
_refine_diff_density_max     0.249
_refine_diff_density_min     -0.299
_refine_ls_extinction_method     'SHELXL97 (Sheldrick, 2008)'
_refine_ls_extinction_coef     0.082(5)
_refine_ls_extinction_expression
                                  'Fc^*^=kFc[1+0.001xFc^2^\l^3^/sin(2\q)]^-1/4^'
loop_
    _atom_type_symbol
    _atom_type_description
    _atom_type_scat_dispersion_real
    _atom_type_scat_dispersion_imag
    _atom_type_scat_source
    'C' 'C' 0.0033 0.0016
                         'International Tables Vol C Tables 4.2.6.8 and 6.1.1.4'
    'H' 'H' 0.0000 0.0000
                         'International Tables Vol C Tables 4.2.6.8 and 6.1.1.4'
    'N' 'N' 0.0061 0.0033
                         'International Tables Vol C Tables 4.2.6.8 and 6.1.1.4'
    'O' 'O' 0.0106 0.0060
                         'International Tables Vol C Tables 4.2.6.8 and 6.1.1.4'
    'Cl' 'Cl' 0.1484 0.1585
                         'International Tables Vol C Tables 4.2.6.8 and 6.1.1.4'
_computing_data_collection     'SMART (Bruker, 2005)'
_computing_cell_refinement     'SAINT (Bruker, 2005)'
_computing_data_reduction     'SAINT (Bruker, 2005)'
_computing_structure_solution     'SHELXS97 (Sheldrick, 2008)'
_computing_structure_refinement     'SHELXL97 (Sheldrick, 2008)'
_computing_molecular_graphics     'XP in SHELXTL (Sheldrick, 2008)'
_computing_publication_material     'SHELXL97 (Sheldrick, 2008)'
loop_
    _atom_site_type_symbol
    _atom_site_label
    _atom_site_fract_x
    _atom_site_fract_y
    _atom_site_fract_z
    _atom_site_U_iso_or_equiv
    _atom_site_adp_type
    _atom_site_calc_flag
    _atom_site_refinement_flags
    _atom_site_occupancy
    _atom_site_symmetry_multiplicity
    _atom_site_disorder_assembly
    _atom_site_disorder_group
    Cl Cl1 1.50815(7) 0.95990(7) 0.77388(6) 0.0839(2) Uani d . 1 1 . .
    O O1 0.84683(18) 0.38892(14) 0.64732(11) 0.0665(4) Uani d . 1 1 . .
    O O2 0.85747(17) 0.25171(13) 0.76392(11) 0.0598(3) Uani d . 1 1 . .
    N N1 0.75907(17) 0.58814(15) 0.87794(13) 0.0492(3) Uani d . 1 1 . .
    N N2 0.71786(18) 0.65423(15) 0.99660(13) 0.0514(4) Uani d . 1 1 . .
    C C1 0.7812(2) 0.6630(2) 0.78600(17) 0.0561(4) Uani d . 1 1 . .
    H H1A 0.7167 0.7334 0.8091 0.067 Uiso calc R 1 1 . .
    H H1B 0.7367 0.5960 0.7006 0.067 Uiso calc R 1 1 . .
    C C2 0.9642(2) 0.73491(18) 0.78307(15) 0.0501(4) Uani d . 1 1 . .
    C C3 1.0607(3) 0.8300(2) 0.89533(17) 0.0650(5) Uani d . 1 1 . .
    H H3 1.0125 0.8475 0.9733 0.078 Uiso calc R 1 1 . .
    C C4 1.2266(3) 0.8989(2) 0.89318(18) 0.0707(5) Uani d . 1 1 . .
    H H4 1.2900 0.9625 0.9689 0.085 Uiso calc R 1 1 . .
    C C5 1.2976(2) 0.8726(2) 0.77783(18) 0.0584(5) Uani d . 1 1 . .
    C C6 1.2062(2) 0.77923(19) 0.66533(16) 0.0563(4) Uani d . 1 1 . .
    H H6 1.2553 0.7623 0.5878 0.068 Uiso calc R 1 1 . .
    C C7 1.0400(2) 0.71053(19) 0.66882(16) 0.0546(4) Uani d . 1 1 . .
    H H7 0.9778 0.6465 0.5928 0.066 Uiso calc R 1 1 . .
    C C8 0.78772(19) 0.46120(17) 0.86693(15) 0.0462(4) Uani d . 1 1 . .
    C C9 0.8332(2) 0.36663(18) 0.74715(15) 0.0491(4) Uani d . 1 1 . .
    C C10 0.9062(3) 0.1503(2) 0.65285(18) 0.0641(5) Uani d . 1 1 . .
    H H10A 1.0026 0.1973 0.6190 0.077 Uiso calc R 1 1 . .
    H H10B 0.8133 0.1060 0.5855 0.077 Uiso calc R 1 1 . .
    C C11 0.9509(3) 0.0421(2) 0.6971(2) 0.0779(6) Uani d . 1 1 . .
    H H11A 1.0399 0.0877 0.7659 0.117 Uiso calc R 1 1 . .
    H H11B 0.9883 -0.0249 0.6267 0.117 Uiso calc R 1 1 . .
    H H11C 0.8533 -0.0063 0.7270 0.117 Uiso calc R 1 1 . .
    C C12 0.7612(2) 0.44406(18) 0.98320(15) 0.0479(4) Uani d . 1 1 . .
    H H12 0.7698 0.3673 1.0054 0.058 Uiso calc R 1 1 . .
    C C13 0.71823(19) 0.56638(17) 1.06121(15) 0.0457(4) Uani d . 1 1 . .
    C C14 0.67851(19) 0.60557(18) 1.19642(15) 0.0473(4) Uani d . 1 1 . .
    C C15 0.6985(2) 0.5232(2) 1.26854(16) 0.0564(4) Uani d . 1 1 . .
    H H15 0.7340 0.4412 1.2303 0.068 Uiso calc R 1 1 . .
    C C16 0.6660(3) 0.5621(2) 1.39691(18) 0.0656(5) Uani d . 1 1 . .
    H H16 0.6798 0.5062 1.4441 0.079 Uiso calc R 1 1 . .
    C C17 0.6135(3) 0.6829(2) 1.45453(18) 0.0676(5) Uani d . 1 1 . .
    H H17 0.5926 0.7095 1.5408 0.081 Uiso calc R 1 1 . .
    C C18 0.5921(2) 0.7646(2) 1.38374(19) 0.0678(5) Uani d . 1 1 . .
    H H18 0.5561 0.8462 1.4226 0.081 Uiso calc R 1 1 . .
    C C19 0.6235(2) 0.7266(2) 1.25547(17) 0.0573(4) Uani d . 1 1 . .
    H H19 0.6077 0.7823 1.2086 0.069 Uiso calc R 1 1 . .
loop_
    _atom_site_aniso_label
    _atom_site_aniso_U_11
    _atom_site_aniso_U_22
    _atom_site_aniso_U_33
    _atom_site_aniso_U_12
    _atom_site_aniso_U_13
    _atom_site_aniso_U_23
    Cl1 0.0670(3) 0.0917(4) 0.0892(4) 0.0145(3) 0.0093(3) 0.0313(3)
    O1 0.0907(10) 0.0682(8) 0.0420(7) 0.0261(7) 0.0127(6) 0.0173(6)
    O2 0.0781(8) 0.0569(7) 0.0473(7) 0.0281(6) 0.0168(6) 0.0146(6)
    N1 0.0541(8) 0.0561(8) 0.0408(7) 0.0195(6) 0.0075(6) 0.0175(6)
    N2 0.0560(8) 0.0559(8) 0.0444(8) 0.0206(7) 0.0092(6) 0.0162(7)
    C1 0.0677(11) 0.0640(11) 0.0460(9) 0.0263(9) 0.0052(8) 0.0247(8)
    C2 0.0668(11) 0.0502(9) 0.0394(8) 0.0232(8) 0.0059(7) 0.0179(7)
    C3 0.0789(13) 0.0709(12) 0.0386(9) 0.0173(10) 0.0123(9) 0.0126(9)
    C4 0.0802(14) 0.0731(13) 0.0436(10) 0.0107(11) -0.0019(9) 0.0078(9)
    C5 0.0652(11) 0.0596(11) 0.0548(10) 0.0218(9) 0.0074(8) 0.0217(9)
    C6 0.0716(12) 0.0619(11) 0.0425(9) 0.0280(9) 0.0133(8) 0.0199(8)
    C7 0.0735(12) 0.0567(10) 0.0353(8) 0.0233(9) 0.0027(8) 0.0138(7)
    C8 0.0446(8) 0.0502(9) 0.0416(8) 0.0130(7) 0.0028(7) 0.0129(7)
    C9 0.0480(9) 0.0523(10) 0.0413(9) 0.0101(7) 0.0031(7) 0.0116(7)
    C10 0.0764(13) 0.0584(11) 0.0516(10) 0.0247(10) 0.0141(9) 0.0070(9)
    C11 0.0853(15) 0.0660(13) 0.0883(16) 0.0333(11) 0.0253(12) 0.0252(12)
    C12 0.0499(9) 0.0502(9) 0.0439(9) 0.0142(7) 0.0049(7) 0.0158(7)
    C13 0.0419(8) 0.0513(9) 0.0419(8) 0.0117(7) 0.0034(6) 0.0144(7)
    C14 0.0408(8) 0.0534(9) 0.0426(9) 0.0100(7) 0.0042(6) 0.0121(7)
    C15 0.0632(11) 0.0588(10) 0.0461(9) 0.0171(9) 0.0082(8) 0.0161(8)
    C16 0.0717(12) 0.0778(13) 0.0475(10) 0.0166(10) 0.0096(9) 0.0242(10)
    C17 0.0681(12) 0.0852(14) 0.0425(10) 0.0185(10) 0.0140(8) 0.0149(10)
    C18 0.0641(12) 0.0720(13) 0.0585(11) 0.0247(10) 0.0132(9) 0.0070(10)
    C19 0.0573(10) 0.0629(11) 0.0513(10) 0.0220(9) 0.0094(8) 0.0151(9)
_geom_special_details
;
All e.s.d.'s (except the e.s.d. in the dihedral angle between two l.s. planes)
are estimated using the full covariance matrix. The cell e.s.d.'s are taken
into account individually in the estimation of e.s.d.'s in distances, angles
and torsion angles; correlations between e.s.d.'s in cell parameters are only
used when they are defined by crystal symmetry. An approximate (isotropic)
treatment of cell e.s.d.'s is used for estimating e.s.d.'s involving l.s.
planes.
;
loop_
    _geom_bond_atom_site_label_1
    _geom_bond_atom_site_label_2
    _geom_bond_site_symmetry_2
    _geom_bond_distance
    _geom_bond_publ_flag
    Cl1 C5 . 1.750(2) ?
    O1 C9 . 1.207(2) ?
    O2 C9 . 1.331(2) ?
    O2 C10 . 1.452(2) ?
    N1 N2 . 1.3475(19) ?
    N1 C8 . 1.362(2) ?
    N1 C1 . 1.468(2) ?
    N2 C13 . 1.341(2) ?
    C1 C2 . 1.508(3) ?
    C1 H1A . 0.9700 ?
    C1 H1B . 0.9700 ?
    C2 C7 . 1.384(2) ?
    C2 C3 . 1.389(3) ?
    C3 C4 . 1.377(3) ?
    C3 H3 . 0.9300 ?
    C4 C5 . 1.375(3) ?
    C4 H4 . 0.9300 ?
    C5 C6 . 1.370(3) ?
    C6 C7 . 1.381(3) ?
    C6 H6 . 0.9300 ?
    C7 H7 . 0.9300 ?
    C8 C12 . 1.372(2) ?
    C8 C9 . 1.469(2) ?
    C10 C11 . 1.490(3) ?
    C10 H10A . 0.9700 ?
    C10 H10B . 0.9700 ?
    C11 H11A . 0.9600 ?
    C11 H11B . 0.9600 ?
    C11 H11C . 0.9600 ?
    C12 C13 . 1.399(2) ?
    C12 H12 . 0.9300 ?
    C13 C14 . 1.473(2) ?
    C14 C19 . 1.389(2) ?
    C14 C15 . 1.392(2) ?
    C15 C16 . 1.387(2) ?
    C15 H15 . 0.9300 ?
    C16 C17 . 1.374(3) ?
    C16 H16 . 0.9300 ?
    C17 C18 . 1.377(3) ?
    C17 H17 . 0.9300 ?
    C18 C19 . 1.384(3) ?
    C18 H18 . 0.9300 ?
    C19 H19 . 0.9300 ?
loop_
    _geom_angle_atom_site_label_1
    _geom_angle_atom_site_label_2
    _geom_angle_atom_site_label_3
    _geom_angle_site_symmetry_1
    _geom_angle_site_symmetry_3
    _geom_angle
    _geom_angle_publ_flag
    C9 O2 C10 . . 115.81(13) ?
    N2 N1 C8 . . 111.51(13) ?
    N2 N1 C1 . . 118.60(14) ?
    C8 N1 C1 . . 129.64(14) ?
    C13 N2 N1 . . 105.49(13) ?
    N1 C1 C2 . . 112.37(13) ?
    N1 C1 H1A . . 109.1 ?
    C2 C1 H1A . . 109.1 ?
    N1 C1 H1B . . 109.1 ?
    C2 C1 H1B . . 109.1 ?
    H1A C1 H1B . . 107.9 ?
    C7 C2 C3 . . 118.03(17) ?
    C7 C2 C1 . . 121.30(16) ?
    C3 C2 C1 . . 120.66(15) ?
    C4 C3 C2 . . 121.10(17) ?
    C4 C3 H3 . . 119.5 ?
    C2 C3 H3 . . 119.5 ?
    C5 C4 C3 . . 119.29(18) ?
    C5 C4 H4 . . 120.4 ?
    C3 C4 H4 . . 120.4 ?
    C6 C5 C4 . . 121.16(18) ?
    C6 C5 Cl1 . . 119.15(14) ?
    C4 C5 Cl1 . . 119.69(15) ?
    C5 C6 C7 . . 118.99(16) ?
    C5 C6 H6 . . 120.5 ?
    C7 C6 H6 . . 120.5 ?
    C6 C7 C2 . . 121.43(16) ?
    C6 C7 H7 . . 119.3 ?
    C2 C7 H7 . . 119.3 ?
    N1 C8 C12 . . 106.85(14) ?
    N1 C8 C9 . . 122.81(14) ?
    C12 C8 C9 . . 130.33(15) ?
    O1 C9 O2 . . 124.39(15) ?
    O1 C9 C8 . . 125.32(16) ?
    O2 C9 C8 . . 110.29(14) ?
    O2 C10 C11 . . 107.06(16) ?
    O2 C10 H10A . . 110.3 ?
    C11 C10 H10A . . 110.3 ?
    O2 C10 H10B . . 110.3 ?
    C11 C10 H10B . . 110.3 ?
    H10A C10 H10B . . 108.6 ?
    C10 C11 H11A . . 109.5 ?
    C10 C11 H11B . . 109.5 ?
    H11A C11 H11B . . 109.5 ?
    C10 C11 H11C . . 109.5 ?
    H11A C11 H11C . . 109.5 ?
    H11B C11 H11C . . 109.5 ?
    C8 C12 C13 . . 105.44(15) ?
    C8 C12 H12 . . 127.3 ?
    C13 C12 H12 . . 127.3 ?
    N2 C13 C12 . . 110.70(14) ?
    N2 C13 C14 . . 120.36(14) ?
    C12 C13 C14 . . 128.93(15) ?
    C19 C14 C15 . . 118.53(16) ?
    C19 C14 C13 . . 120.92(15) ?
    C15 C14 C13 . . 120.54(15) ?
    C16 C15 C14 . . 120.64(17) ?
    C16 C15 H15 . . 119.7 ?
    C14 C15 H15 . . 119.7 ?
    C17 C16 C15 . . 120.21(19) ?
    C17 C16 H16 . . 119.9 ?
    C15 C16 H16 . . 119.9 ?
    C16 C17 C18 . . 119.58(18) ?
    C16 C17 H17 . . 120.2 ?
    C18 C17 H17 . . 120.2 ?
    C17 C18 C19 . . 120.77(18) ?
    C17 C18 H18 . . 119.6 ?
    C19 C18 H18 . . 119.6 ?
    C18 C19 C14 . . 120.25(18) ?
    C18 C19 H19 . . 119.9 ?
    C14 C19 H19 . . 119.9 ?
loop_
    _geom_torsion_atom_site_label_1
    _geom_torsion_atom_site_label_2
    _geom_torsion_atom_site_label_3
    _geom_torsion_atom_site_label_4
    _geom_torsion_site_symmetry_1
    _geom_torsion_site_symmetry_2
    _geom_torsion_site_symmetry_3
    _geom_torsion_site_symmetry_4
    _geom_torsion
    _geom_torsion_publ_flag
    C8 N1 N2 C13 . . . . -0.84(18) ?
    C1 N1 N2 C13 . . . . -175.68(14) ?
    N2 N1 C1 C2 . . . . 96.41(17) ?
    C8 N1 C1 C2 . . . . -77.4(2) ?
    N1 C1 C2 C7 . . . . 126.30(17) ?
    N1 C1 C2 C3 . . . . -55.0(2) ?
    C7 C2 C3 C4 . . . . 0.4(3) ?
    C1 C2 C3 C4 . . . . -178.33(18) ?
    C2 C3 C4 C5 . . . . -0.1(3) ?
    C3 C4 C5 C6 . . . . -0.1(3) ?
    C3 C4 C5 Cl1 . . . . 179.85(16) ?
    C4 C5 C6 C7 . . . . -0.1(3) ?
    Cl1 C5 C6 C7 . . . . 179.98(13) ?
    C5 C6 C7 C2 . . . . 0.5(3) ?
    C3 C2 C7 C6 . . . . -0.6(3) ?
    C1 C2 C7 C6 . . . . 178.15(15) ?
    N2 N1 C8 C12 . . . . 0.95(18) ?
    C1 N1 C8 C12 . . . . 175.06(16) ?
    N2 N1 C8 C9 . . . . 179.39(14) ?
    C1 N1 C8 C9 . . . . -6.5(3) ?
    C10 O2 C9 O1 . . . . 1.1(3) ?
    C10 O2 C9 C8 . . . . -178.97(14) ?
    N1 C8 C9 O1 . . . . -1.4(3) ?
    C12 C8 C9 O1 . . . . 176.62(18) ?
    N1 C8 C9 O2 . . . . 178.64(14) ?
    C12 C8 C9 O2 . . . . -3.3(2) ?
    C9 O2 C10 C11 . . . . 171.93(16) ?
    N1 C8 C12 C13 . . . . -0.64(17) ?
    C9 C8 C12 C13 . . . . -178.92(16) ?
    N1 N2 C13 C12 . . . . 0.41(18) ?
    N1 N2 C13 C14 . . . . 179.81(13) ?
    C8 C12 C13 N2 . . . . 0.15(18) ?
    C8 C12 C13 C14 . . . . -179.18(15) ?
    N2 C13 C14 C19 . . . . 6.6(2) ?
    C12 C13 C14 C19 . . . . -174.15(17) ?
    N2 C13 C14 C15 . . . . -172.21(15) ?
    C12 C13 C14 C15 . . . . 7.1(3) ?
    C19 C14 C15 C16 . . . . -0.7(3) ?
    C13 C14 C15 C16 . . . . 178.08(16) ?
    C14 C15 C16 C17 . . . . 0.0(3) ?
    C15 C16 C17 C18 . . . . 0.5(3) ?
    C16 C17 C18 C19 . . . . -0.3(3) ?
    C17 C18 C19 C14 . . . . -0.5(3) ?
    C15 C14 C19 C18 . . . . 1.0(3) ?
    C13 C14 C19 C18 . . . . -177.83(16) ?
loop_
    _geom_hbond_atom_site_label_D
    _geom_hbond_atom_site_label_H
    _geom_hbond_atom_site_label_A
    _geom_hbond_site_symmetry_A
    _geom_hbond_distance_DH
    _geom_hbond_distance_HA
    _geom_hbond_distance_DA
    _geom_hbond_angle_DHA
    C6 H6 O1 2_766 0.93 2.56 3.281(2) 135.2
    C1 H1B O1 . 0.97 2.42 2.921(2) 111.4
data_global
_journal_date_recd_electronic     2012-02-08
_journal_date_accepted     2012-02-19
_journal_name_full     'Acta Crystallographica, Section E'
_journal_year     2012
_journal_volume     68
_journal_issue      3
_journal_page_first     o877
_journal_page_last     o877
_journal_paper_category     QO
_journal_paper_doi     10.1107/S1600536812007428
_journal_coeditor_code     ZJ2059
_publ_contact_author_name     'Gui-Yun Duan'
_publ_contact_author_address
;
Taishan Medical University
Tai an 271016
People's Republic of China
;
_publ_contact_author_email     yqge@yahoo.cn
_publ_contact_author_fax     ?
_publ_contact_author_phone     ?
_publ_section_title
;
Ethyl 1-(4-chlorobenzyl)-3-phenyl-1<i>H</i>-pyrazole-5-carboxylate
;
loop_
    _publ_author_name
    _publ_author_address
    'Hao, Ben-Qian'
;
Taishan Medical College
Tai an 271016
People's Republic of China
;
    'Xu, Wei-Ren'
;
Tianjin Institute of Pharmaceutical Research
Tian Jin 300193
People's Republic of China
;
    'Meng, Fan-Cui'
;
Tianjin Institute of Pharmaceutical Research
Tian Jin 300193
People's Republic of China
;
    'Duan, Gui-Yun'
;
Taishan Medical College
Tai an 271016
People's Republic of China
;
