# Supplementary material for: Ethyl 1-(4-chloro­benz­yl)-3-phenyl-1H-pyrazole-5-carboxyl­ate
Source: Acta Crystallogr Sect E Struct Rep Online. 2012 Feb 29;68(Pt 3):o877. doi: 10.1107/S1600536812007428 (PMC3297926; doi:10.1107/S1600536812007428)
Supplement: Supplementary file 2 [file e-68-0o877-Isup2.hkl]

# 
# h,k,l, Fc-squared, Fo-squared, sigma(Fo-squared) and status flag 
# 
data_I
_shelx_title ' 1 in P-1' 
_shelx_refln_list_code          4 
_shelx_F_calc_maximum      153.46 
_exptl_crystal_F_000       356.00 
_reflns_d_resolution_high  0.8394 
 
loop_ 
 _symmetry_equiv_pos_as_xyz 
 'x, y, z' 
 '-x, -y, -z' 
 
_cell_length_a     8.1815 
_cell_length_b    10.4039 
_cell_length_c    11.0969 
_cell_angle_alpha 109.981 
_cell_angle_beta   90.107 
_cell_angle_gamma 104.046 
 
_shelx_F_squared_multiplier     1.000 
 
loop_ 
 _refln_index_h 
 _refln_index_k 
 _refln_index_l 
 _refln_F_squared_calc 
 _refln_F_squared_meas 
 _refln_F_squared_sigma 
 _refln_observed_status 
   1   0   0      107.31       89.76      2.24 o 
   2   0   0     1839.32     1829.46     53.01 o 
   3   0   0        7.87        6.27      0.32 o 
   4   0   0      673.26      690.29     10.31 o 
   5   0   0       38.61       36.61      0.78 o 
   6   0   0       22.86       21.66      0.77 o 
   7   0   0       27.19       25.93      0.91 o 
   8   0   0        4.36        4.73      0.45 o 
   9   0   0       14.98       13.85      1.23 o 
  -9   1   0        7.14        9.98      0.92 o 
  -8   1   0       14.85       13.57      0.68 o 
  -7   1   0      132.74      132.48      2.85 o 
  -6   1   0       43.75       39.15      1.08 o 
  -5   1   0       28.58       34.10      0.92 o 
  -4   1   0      193.41      198.98      3.78 o 
  -3   1   0      510.53      486.02     13.40 o 
  -2   1   0       95.87       89.34      2.44 o 
  -1   1   0       79.43       88.37      2.16 o 
   0   1   0     1499.79     1397.99     33.14 o 
   1   1   0        5.92        7.48      0.32 o 
   2   1   0    23550.09    24932.90   1364.84 o 
   3   1   0      365.21      361.27     12.50 o 
   4   1   0        1.03        0.22      0.44 o 
   5   1   0      166.49      168.63      2.76 o 
   6   1   0        9.33        7.05      0.38 o 
   7   1   0        8.73        9.24      1.01 o 
   8   1   0        3.88        4.23      0.75 o 
   9   1   0        6.62        6.84      1.05 o 
  -9   2   0       12.89       11.18      0.70 o 
  -8   2   0        4.88        5.16      0.48 o 
  -7   2   0        8.63        8.60      0.75 o 
  -6   2   0       59.92       63.27      2.56 o 
  -5   2   0     1117.04     1142.97     23.53 o 
  -4   2   0        0.76        0.27      0.28 o 
  -3   2   0       26.85       25.47      0.65 o 
  -2   2   0      160.88      165.08      3.06 o 
  -1   2   0     8585.50     7792.45    187.35 o 
   1   2   0      390.46      370.50      6.63 o 
   2   2   0     1229.93     1302.05     19.18 o 
   3   2   0      584.99      618.38      9.25 o 
   4   2   0     2229.38     2227.02     32.84 o 
   5   2   0       68.64       66.41      1.28 o 
   6   2   0       27.52       25.30      0.73 o 
   7   2   0       37.40       43.94      2.00 o 
   8   2   0        0.90        2.44      0.71 o 
  -9   3   0       18.38       17.87      0.86 o 
  -8   3   0        4.31        5.46      0.74 o 
  -7   3   0        8.27        7.37      0.50 o 
  -6   3   0        5.35        4.97      0.52 o 
  -5   3   0        0.09       -0.06      0.19 o 
  -4   3   0      289.06      306.79      5.68 o 
  -3   3   0      863.51      861.55     15.36 o 
  -2   3   0      239.42      261.03      6.30 o 
  -1   3   0      205.11      192.94      3.51 o 
   0   3   0      466.52      446.12      7.95 o 
   1   3   0      148.27      136.15      2.58 o 
   2   3   0      421.91      417.98      5.18 o 
   3   3   0        1.09        0.73      0.14 o 
   4   3   0       26.29       30.48      0.71 o 
   5   3   0        0.02       -0.18      0.21 o 
   6   3   0      209.26      206.79      4.43 o 
   7   3   0       15.75       16.69      1.19 o 
  -9   4   0        0.90        2.12      0.44 o 
  -8   4   0        1.23        1.10      0.35 o 
  -7   4   0       56.64       57.99      1.52 o 
  -6   4   0       64.26       68.59      1.64 o 
  -5   4   0       66.26       66.33      1.53 o 
  -4   4   0      211.28      223.76      4.24 o 
  -3   4   0        9.75       10.51      0.37 o 
  -2   4   0     1752.78     1817.15     38.46 o 
  -1   4   0       15.23       11.38      0.39 o 
   0   4   0        9.62       11.17      0.40 o 
   1   4   0      231.13      210.93      3.93 o 
   2   4   0      256.24      251.17      3.20 o 
   3   4   0       21.90       23.88      1.31 o 
   4   4   0       94.89       94.12      1.69 o 
   5   4   0        0.01       -0.16      0.44 o 
   6   4   0        3.82        2.38      0.58 o 
   7   4   0        0.59        0.24      0.50 o 
  -9   5   0        0.00       -0.49      0.34 o 
  -8   5   0        5.89        7.37      1.01 o 
  -7   5   0        9.22       10.79      0.76 o 
  -6   5   0        4.77        4.31      0.70 o 
  -5   5   0       44.10       46.81      1.55 o 
  -4   5   0      118.72      137.94      3.62 o 
  -3   5   0        1.81        2.69      0.25 o 
  -2   5   0      282.64      305.80      5.74 o 
  -1   5   0        0.06        0.06      0.32 o 
   0   5   0       86.99       90.16      1.86 o 
   1   5   0        0.07        0.08      0.30 o 
   2   5   0       30.71       31.18      0.57 o 
   3   5   0      282.92      281.77      6.86 o 
   4   5   0       17.54       19.02      1.21 o 
   5   5   0        2.93        3.81      0.63 o 
   6   5   0       27.20       27.68      1.52 o 
   7   5   0        3.39        5.41      0.87 o 
  -9   6   0        1.16        2.02      0.59 o 
  -8   6   0       49.23       50.18      1.91 o 
  -7   6   0       14.09       15.02      0.92 o 
  -6   6   0       17.03       14.99      0.87 o 
  -5   6   0       22.38       23.20      1.00 o 
  -4   6   0        4.68        5.33      0.50 o 
  -3   6   0       17.44       25.27      0.74 o 
  -2   6   0       26.60       32.56      0.87 o 
  -1   6   0        0.00       -0.25      0.19 o 
   0   6   0      144.00      153.74      3.03 o 
   1   6   0        0.18        2.19      0.60 o 
   2   6   0       60.65       59.59      1.10 o 
   3   6   0       20.79       20.78      1.25 o 
   4   6   0        0.10       -0.61      0.41 o 
   5   6   0       42.54       47.19      2.13 o 
   6   6   0        0.07        1.40      0.59 o 
  -9   7   0        0.43       -0.33      0.49 o 
  -8   7   0       14.22       13.80      1.01 o 
  -7   7   0        0.02       -0.55      0.39 o 
  -6   7   0      184.00      177.26      4.77 o 
  -5   7   0      155.80      178.90      4.73 o 
  -4   7   0       56.00       54.50      1.77 o 
  -3   7   0       40.46       41.29      1.09 o 
  -2   7   0       22.10       23.55      0.77 o 
  -1   7   0       86.07       82.37      1.82 o 
   0   7   0       33.61       31.20      0.90 o 
   1   7   0        3.06        2.78      0.32 o 
   2   7   0        0.12       -0.54      0.54 o 
   3   7   0       65.56       62.78      2.50 o 
   4   7   0       13.08       13.62      1.14 o 
   5   7   0        2.41        2.95      0.71 o 
   6   7   0        1.81        4.88      0.87 o 
  -8   8   0       35.08       34.58      1.60 o 
  -7   8   0       30.19       30.28      1.38 o 
  -6   8   0       64.28       62.81      2.13 o 
  -5   8   0        0.19        0.64      0.42 o 
  -4   8   0      289.46      276.84      7.03 o 
  -3   8   0      102.15      114.51      2.44 o 
  -2   8   0       25.57       25.19      0.85 o 
  -1   8   0       37.58       38.99      1.10 o 
   0   8   0        3.25        2.94      0.35 o 
   1   8   0        1.86        1.77      0.43 o 
   2   8   0        0.10        0.12      0.58 o 
   3   8   0        7.73        7.54      0.91 o 
   4   8   0        0.20        0.81      0.62 o 
   5   8   0        0.10        0.63      0.62 o 
  -7   9   0        4.59        3.83      0.64 o 
  -6   9   0       14.19       13.99      0.93 o 
  -5   9   0       43.97       43.97      1.68 o 
  -4   9   0       34.01       31.89      1.34 o 
  -3   9   0        0.40        1.27      0.46 o 
  -2   9   0      278.39      266.37      5.15 o 
  -1   9   0       73.97       74.39      1.80 o 
   0   9   0        1.82        2.34      1.01 o 
   1   9   0        2.55        1.79      0.70 o 
   2   9   0       27.24       28.37      1.63 o 
   3   9   0        1.41        1.65      0.71 o 
   4   9   0        0.77        0.56      0.71 o 
  -6  10   0        0.33       -0.37      0.43 o 
  -5  10   0        6.97        6.91      0.72 o 
  -4  10   0       26.65       23.80      1.20 o 
  -3  10   0        6.46        7.66      0.74 o 
  -2  10   0        2.62        2.44      0.41 o 
  -1  10   0        1.86        2.17      0.38 o 
   0  10   0       39.90       41.63      2.06 o 
   1  10   0        3.52        2.78      0.84 o 
   2  10   0        3.62        2.49      0.79 o 
  -5  11   0        0.07        0.33      0.47 o 
  -4  11   0        0.06       -0.09      0.45 o 
  -3  11   0        9.72        7.87      0.79 o 
  -2  11   0        0.69        1.46      0.60 o 
  -1  11   0        0.14        0.07      0.58 o 
   0  11   0        0.04        0.60      0.67 o 
  -1 -11   1        4.33        5.30      0.97 o 
   0 -11   1        5.98        8.86      1.02 o 
   1 -11   1        1.58        1.13      0.34 o 
   2 -11   1        1.10        2.26      0.39 o 
   3 -11   1        4.47        4.57      0.63 o 
   4 -11   1        0.29        0.53      0.46 o 
   5 -11   1        0.17       -0.29      0.45 o 
   6 -11   1        0.10       -0.08      0.51 o 
  -3 -10   1        1.31        1.50      0.77 o 
  -2 -10   1       25.95       26.89      1.64 o 
  -1 -10   1       45.86       47.28      2.18 o 
   0 -10   1        6.05        6.77      0.54 o 
   1 -10   1        3.08        2.53      0.39 o 
   2 -10   1        1.34        1.76      0.36 o 
   3 -10   1       22.90       24.24      1.17 o 
   4 -10   1        0.32        0.14      0.41 o 
   5 -10   1        7.61        6.89      0.74 o 
   6 -10   1       13.72       13.64      0.98 o 
   7 -10   1        0.19        0.74      0.51 o 
  -4  -9   1       15.39       14.84      1.29 o 
  -3  -9   1        2.05        2.27      0.67 o 
  -2  -9   1        3.82        3.37      0.75 o 
  -1  -9   1       14.86       15.88      0.71 o 
   0  -9   1        0.65       -0.11      0.30 o 
   1  -9   1        9.77        8.14      0.53 o 
   2  -9   1        7.58        8.58      0.62 o 
   3  -9   1       20.28       16.48      0.95 o 
   4  -9   1       73.26       78.24      2.49 o 
   5  -9   1       21.45       22.91      1.13 o 
   6  -9   1        4.83        3.43      0.58 o 
   7  -9   1        2.70        2.40      0.59 o 
   8  -9   1        9.44        8.96      0.87 o 
  -5  -8   1        9.41       10.89      1.06 o 
  -4  -8   1        5.27        7.58      0.93 o 
  -3  -8   1        8.36        9.31      1.00 o 
  -2  -8   1      136.25      140.06      2.80 o 
  -1  -8   1       41.80       44.66      1.21 o 
   0  -8   1        0.01       -0.25      0.21 o 
   1  -8   1        6.41        5.17      0.40 o 
   2  -8   1        8.31        7.40      0.48 o 
   3  -8   1        2.29        2.43      0.49 o 
   4  -8   1       26.35       31.44      1.29 o 
   5  -8   1        7.08        6.12      0.62 o 
   6  -8   1       62.10       62.56      2.10 o 
   7  -8   1        4.22        4.39      0.63 o 
   8  -8   1       13.87       13.57      0.97 o 
  -6  -7   1       14.69       15.38      1.25 o 
  -5  -7   1        0.10        0.56      0.54 o 
  -4  -7   1        0.54        0.53      0.49 o 
  -3  -7   1      103.14      103.90      3.58 o 
  -2  -7   1       36.36       36.51      0.86 o 
  -1  -7   1        9.36        8.35      0.46 o 
   0  -7   1      101.85       96.18      2.05 o 
   1  -7   1       89.62       91.63      1.96 o 
   2  -7   1        1.56        2.52      1.12 o 
   3  -7   1      217.51      216.45      4.11 o 
   4  -7   1        1.76        1.43      0.34 o 
   5  -7   1        6.94        8.36      0.63 o 
   6  -7   1        6.29        7.02      0.63 o 
   7  -7   1        5.51        5.79      0.66 o 
   8  -7   1       55.56       56.66      2.09 o 
   9  -7   1        2.18        2.06      0.62 o 
  -6  -6   1        1.69        3.31      0.76 o 
  -5  -6   1       14.93       16.78      1.18 o 
  -4  -6   1       18.23       20.10      1.23 o 
  -3  -6   1       14.61       12.30      1.48 o 
  -2  -6   1        0.04        0.23      0.15 o 
  -1  -6   1      626.03      611.58     11.03 o 
   0  -6   1        2.44        2.14      0.43 o 
   1  -6   1       42.34       41.42      1.35 o 
   2  -6   1      211.96      208.09      3.92 o 
   3  -6   1      270.80      282.84      5.20 o 
   4  -6   1        6.54        5.58      0.46 o 
   5  -6   1       25.80       23.24      0.89 o 
   6  -6   1        2.56        5.97      0.56 o 
   7  -6   1       33.64       35.18      1.10 o 
   8  -6   1       14.11       14.97      0.75 o 
   9  -6   1        7.22        8.23      0.64 o 
  -7  -5   1       12.15       13.79      1.13 o 
  -6  -5   1        5.54        6.38      0.83 o 
  -5  -5   1       35.93       33.30      1.62 o 
  -4  -5   1       23.21       21.58      0.77 o 
  -3  -5   1      104.37       99.20      2.13 o 
  -2  -5   1      365.14      390.56      5.54 o 
  -1  -5   1       64.32       73.70      4.51 o 
   0  -5   1        0.03        1.05      0.39 o 
   1  -5   1      967.28      974.10     17.21 o 
   2  -5   1      478.95      449.81      8.08 o 
   3  -5   1        7.46        7.84      0.33 o 
   4  -5   1      272.89      280.00      5.22 o 
   5  -5   1       44.44       43.35      1.11 o 
   6  -5   1       52.47       49.18      1.29 o 
   7  -5   1        1.72        1.16      0.33 o 
   8  -5   1        7.14        7.55      0.81 o 
   9  -5   1       19.75       22.18      0.95 o 
  -7  -4   1        3.80        5.21      0.79 o 
  -6  -4   1       10.40       18.04      1.18 o 
  -5  -4   1       51.23       55.02      1.16 o 
  -4  -4   1       65.43       65.84      1.27 o 
  -3  -4   1      202.02      206.30      3.28 o 
  -2  -4   1      121.30      111.55      1.53 o 
  -1  -4   1      291.53      270.32      4.96 o 
   0  -4   1      228.13      243.47      4.46 o 
   1  -4   1        0.26       -0.03      0.12 o 
   2  -4   1      441.61      387.17      5.81 o 
   3  -4   1      479.08      476.83      8.62 o 
   4  -4   1        6.87       10.89      0.44 o 
   5  -4   1       88.60       85.20      1.85 o 
   6  -4   1      389.43      392.30      7.34 o 
   7  -4   1       32.71       31.25      0.99 o 
   8  -4   1        1.05        1.05      0.32 o 
   9  -4   1        0.02       -0.32      0.30 o 
  -7  -3   1       17.00       13.29      0.74 o 
  -6  -3   1        4.25        3.57      0.34 o 
  -5  -3   1       29.32       30.78      0.77 o 
  -4  -3   1        5.31        4.60      0.28 o 
  -3  -3   1      732.11      785.74     11.72 o 
  -2  -3   1       87.52       86.14      1.34 o 
  -1  -3   1      483.76      480.06      8.56 o 
   0  -3   1       55.22       60.85      1.22 o 
   1  -3   1     6972.70     7255.18   1127.39 o 
   2  -3   1      148.28      152.19      2.84 o 
   3  -3   1        2.21        3.14      0.26 o 
   4  -3   1       55.66       46.98      1.09 o 
   5  -3   1      395.61      371.99      6.89 o 
   6  -3   1       16.43       16.85      0.64 o 
   7  -3   1       47.60       42.26      1.66 o 
   8  -3   1      110.33      117.33      2.64 o 
   9  -3   1        5.36        5.97      0.72 o 
  -8  -2   1        1.04        1.42      0.60 o 
  -7  -2   1        2.13        1.46      0.32 o 
  -6  -2   1       92.75       91.08      1.71 o 
  -5  -2   1      102.75      100.12      1.78 o 
  -4  -2   1        0.22       -0.05      0.20 o 
  -3  -2   1      284.73      299.38      4.59 o 
  -2  -2   1      612.32      627.58      9.34 o 
  -1  -2   1      301.98      287.36      4.00 o 
   0  -2   1     5584.87     4518.33    105.72 o 
   1  -2   1     3917.25     3308.32     77.46 o 
   2  -2   1      622.09      637.63     16.08 o 
   3  -2   1      240.01      224.30      5.03 o 
   4  -2   1      110.84      109.79      2.20 o 
   5  -2   1      283.02      277.69      5.21 o 
   6  -2   1       13.97       13.95      0.97 o 
   7  -2   1        0.27       -0.32      0.21 o 
   8  -2   1        0.07        0.36      0.32 o 
   9  -2   1        9.47       10.36      1.10 o 
  -9  -1   1        0.00       -0.08      0.62 o 
  -8  -1   1        5.64        3.42      1.18 o 
  -7  -1   1       14.68       12.40      0.86 o 
  -6  -1   1        6.47        7.19      0.38 o 
  -5  -1   1        6.44        5.98      0.52 o 
  -4  -1   1     1044.97     1096.99     16.24 o 
  -3  -1   1     1440.13     1404.70     46.02 o 
  -2  -1   1      180.07      140.71      2.20 o 
   1  -1   1      747.33      737.96     17.35 o 
   2  -1   1     5888.01     4981.43    116.31 o 
   3  -1   1      786.35      765.70     13.64 o 
   4  -1   1       75.78       79.24      1.34 o 
   5  -1   1        2.34        5.90      0.29 o 
   6  -1   1       39.10       40.21      1.09 o 
   7  -1   1       75.41       73.61      2.43 o 
   8  -1   1        0.16        0.28      0.30 o 
   9  -1   1        0.05       -0.24      0.55 o 
  -9   0   1       18.23       19.79      0.93 o 
  -8   0   1        0.16        0.40      0.30 o 
  -7   0   1        0.02       -0.10      0.25 o 
  -6   0   1       41.11       34.41      1.00 o 
  -5   0   1       34.99       39.73      1.04 o 
  -4   0   1       60.76       65.43      1.45 o 
  -3   0   1       15.11       14.98      0.57 o 
  -2   0   1     1078.21     1074.53     19.02 o 
   0   0   1      394.64      406.77     10.06 o 
   1   0   1       21.20       22.77      0.59 o 
   2   0   1    13056.99    15208.05    335.47 o 
   3   0   1       67.61       57.49      1.01 o 
   4   0   1     2971.85     3031.87     44.55 o 
   5   0   1       97.30       90.41      1.78 o 
   6   0   1       22.93       17.97      1.20 o 
   7   0   1        2.08        2.21      0.35 o 
   8   0   1        9.66       13.05      1.17 o 
   9   0   1       13.61       14.21      1.33 o 
  -9   1   1        1.28        1.16      0.40 o 
  -8   1   1        0.01        0.00      0.33 o 
  -7   1   1      138.45      133.61      2.89 o 
  -6   1   1        0.15        0.07      0.20 o 
  -5   1   1        3.94        1.69      0.23 o 
  -4   1   1      648.31      625.18     11.27 o 
  -3   1   1       20.84       28.57      0.71 o 
  -2   1   1      188.72      187.51      4.58 o 
  -1   1   1      617.82      582.57     13.77 o 
   0   1   1       69.73       57.99      1.43 o 
   1   1   1      170.27      174.02      3.18 o 
   2   1   1      719.68      703.85     10.44 o 
   3   1   1       64.22       69.30      1.25 o 
   4   1   1     4100.21     4230.18     62.04 o 
   5   1   1        2.32        2.75      0.24 o 
   6   1   1      377.12      369.25      5.76 o 
   7   1   1        3.87        4.06      0.68 o 
   8   1   1        0.12       -0.46      0.58 o 
   9   1   1        1.30        3.18      0.81 o 
  -9   2   1       12.98       11.83      0.71 o 
  -8   2   1        6.94        8.41      0.59 o 
  -7   2   1       34.64       35.45      1.10 o 
  -6   2   1       14.50       12.61      0.59 o 
  -5   2   1      439.10      419.55      7.75 o 
  -4   2   1       47.21       49.80      3.15 o 
  -3   2   1      664.53      620.35     14.73 o 
  -2   2   1       96.95       81.60      2.11 o 
  -1   2   1       79.07       96.60      1.80 o 
   0   2   1      103.93      111.25      2.05 o 
   1   2   1      788.07      775.77     13.69 o 
   2   2   1      165.05      164.54      2.56 o 
   3   2   1      279.31      279.42      4.30 o 
   4   2   1      424.07      401.63      6.14 o 
   5   2   1       83.67       79.35      1.46 o 
   6   2   1      544.28      525.04     12.16 o 
   7   2   1        0.00        0.67      0.54 o 
   8   2   1       50.41       48.93      2.33 o 
  -9   3   1        3.81        4.41      0.74 o 
  -8   3   1        9.09        9.43      0.61 o 
  -7   3   1       52.72       51.16      1.40 o 
  -6   3   1       27.05       25.47      0.85 o 
  -5   3   1       10.89       13.43      0.55 o 
  -4   3   1        0.36        0.13      0.10 o 
  -3   3   1      379.51      398.22      7.15 o 
  -2   3   1      169.53      174.38      3.21 o 
  -1   3   1     2780.30     2690.42     47.24 o 
   0   3   1       10.92        8.37      0.31 o 
   1   3   1        7.84        8.27      0.30 o 
   2   3   1      168.41      160.46      2.54 o 
   3   3   1      135.56      141.28      2.30 o 
   4   3   1        0.12        0.11      0.17 o 
   5   3   1       10.51       10.59      1.17 o 
   6   3   1       84.87       81.05      2.07 o 
   7   3   1        0.44        0.13      0.51 o 
  -9   4   1        2.66        3.06      0.59 o 
  -8   4   1        1.93        2.38      0.54 o 
  -7   4   1       89.48       87.47      2.71 o 
  -6   4   1       36.80       35.80      1.37 o 
  -5   4   1      267.19      273.53      6.87 o 
  -4   4   1       13.58       10.31      0.38 o 
  -3   4   1        3.51        9.27      0.35 o 
  -2   4   1       37.59       52.14      1.11 o 
  -1   4   1      128.73      131.86      2.50 o 
   0   4   1     1297.43     1336.32     23.52 o 
   1   4   1      372.28      369.67      6.70 o 
   2   4   1        0.47        1.76      0.28 o 
   3   4   1        1.86        1.74      0.19 o 
   4   4   1      373.42      372.84      7.48 o 
   5   4   1        1.75        1.88      0.38 o 
   6   4   1        3.51        4.77      0.68 o 
   7   4   1        4.63        8.73      0.98 o 
  -9   5   1       13.41       14.23      1.05 o 
  -8   5   1        7.61        7.18      0.75 o 
  -7   5   1       25.05       27.28      1.25 o 
  -6   5   1       66.94       72.55      2.27 o 
  -5   5   1       28.20       26.19      1.06 o 
  -4   5   1       34.38       34.49      0.85 o 
  -3   5   1      735.89      746.94     13.28 o 
  -2   5   1      112.51      118.39      2.31 o 
  -1   5   1        0.29        0.35      0.24 o 
   0   5   1       17.41       23.73      0.68 o 
   1   5   1        9.26        8.83      0.65 o 
   2   5   1      216.24      222.80      3.22 o 
   3   5   1      113.43      112.11      3.81 o 
   4   5   1       25.04       21.35      1.33 o 
   5   5   1        0.40       -0.11      0.50 o 
   6   5   1       14.99       16.39      1.23 o 
   7   5   1        2.31        5.41      0.87 o 
  -9   6   1       14.63       14.49      1.12 o 
  -8   6   1      160.21      164.35      4.66 o 
  -7   6   1       50.90       49.42      1.84 o 
  -6   6   1       50.11       48.56      1.73 o 
  -5   6   1       10.15       11.14      0.71 o 
  -4   6   1      218.30      220.01      5.59 o 
  -3   6   1        2.21        2.66      0.48 o 
  -2   6   1       42.09       42.42      1.05 o 
  -1   6   1      801.25      827.33     14.75 o 
   0   6   1       18.66       17.25      0.69 o 
   1   6   1        6.90        5.84      0.37 o 
   2   6   1       31.39       33.85      1.71 o 
   3   6   1      127.53      126.21      4.25 o 
   5   6   1        7.18        6.58      0.91 o 
   6   6   1        0.74        1.16      0.66 o 
  -8   7   1        6.23        7.73      0.84 o 
  -7   7   1        8.14       10.92      0.91 o 
  -6   7   1      141.93      137.71      3.87 o 
  -5   7   1       95.67       94.15      2.79 o 
  -4   7   1       77.56       72.29      2.20 o 
  -3   7   1      105.73      115.18      2.40 o 
  -2   7   1       86.51       90.39      1.97 o 
  -1   7   1        0.01        0.01      0.22 o 
   0   7   1       15.96       16.87      0.64 o 
   1   7   1      108.54      111.08      3.88 o 
   2   7   1       65.27       60.92      2.59 o 
   3   7   1       31.04       32.12      1.76 o 
   4   7   1       15.48       14.36      1.22 o 
   5   7   1        1.62        2.43      0.74 o 
  -8   8   1        0.00        0.13      0.58 o 
  -7   8   1        0.81        0.08      0.47 o 
  -6   8   1        6.11        4.02      0.58 o 
  -5   8   1        0.05        0.55      0.41 o 
  -4   8   1      159.51      147.22      4.02 o 
  -3   8   1       85.60       76.43      1.80 o 
  -2   8   1       56.34       54.65      1.42 o 
  -1   8   1       42.04       45.84      1.26 o 
   0   8   1       33.10       29.38      1.75 o 
   1   8   1        4.08        5.30      0.92 o 
   2   8   1       58.88       61.16      2.63 o 
   3   8   1        0.59        0.96      0.64 o 
   4   8   1       13.41       12.91      1.18 o 
  -7   9   1        2.57        1.79      0.56 o 
  -6   9   1        5.23        4.84      0.66 o 
  -5   9   1        0.11        0.47      0.45 o 
  -4   9   1        3.47        1.52      0.45 o 
  -3   9   1        4.84        5.67      0.59 o 
  -2   9   1      116.02      111.15      2.48 o 
  -1   9   1       16.16       15.51      0.74 o 
   0   9   1       42.79       39.63      2.10 o 
   1   9   1       53.30       54.39      2.52 o 
   2   9   1       16.60       15.83      1.37 o 
   3   9   1        6.20        4.88      0.91 o 
  -6  10   1       12.87       13.74      1.01 o 
  -5  10   1        1.64        1.10      0.51 o 
  -4  10   1       11.27       10.19      0.81 o 
  -3  10   1        0.04       -0.05      0.43 o 
  -2  10   1       22.45       19.30      1.42 o 
  -1  10   1        0.01        0.00      0.71 o 
   0  10   1       38.84       40.88      2.17 o 
   1  10   1       11.00       11.56      1.31 o 
   2  10   1       27.11       26.46      1.72 o 
  -4  11   1        1.32        1.17      0.56 o 
  -2  11   1        1.26        1.09      0.74 o 
  -1  11   1        0.66        1.01      0.74 o 
   1 -12   2        1.01        1.12      0.41 o 
   2 -12   2        0.03        0.34      0.43 o 
   3 -12   2        0.01       -0.59      0.39 o 
  -1 -11   2        1.20        1.65      0.72 o 
   0 -11   2        0.06        0.26      0.33 o 
   1 -11   2       13.98       14.49      0.72 o 
   2 -11   2        1.86        1.70      0.37 o 
   3 -11   2       12.41       10.82      0.83 o 
   4 -11   2        0.40        0.50      0.46 o 
   5 -11   2        2.55        2.53      0.59 o 
   6 -11   2       25.02       28.50      1.43 o 
  -3 -10   2        3.26        3.99      0.85 o 
  -2 -10   2       47.21       49.37      2.31 o 
  -1 -10   2       24.29       27.36      1.03 o 
   0 -10   2        9.95        9.64      0.62 o 
   1 -10   2       13.71       13.34      1.41 o 
   2 -10   2        0.21       -0.40      0.27 o 
   3 -10   2       34.18       31.95      1.39 o 
   4 -10   2        2.49        2.17      0.54 o 
   5 -10   2        0.14       -0.46      0.42 o 
   6 -10   2        1.02        0.26      0.43 o 
   7 -10   2        1.92        2.05      0.58 o 
  -4  -9   2        1.16        1.73      0.70 o 
  -3  -9   2       15.92       20.05      1.35 o 
  -2  -9   2        4.46        5.63      0.40 o 
  -1  -9   2        0.00        0.36      0.29 o 
   0  -9   2      128.46      128.51      6.83 o 
   1  -9   2       13.53       13.13      0.62 o 
   2  -9   2       84.62       81.16      1.86 o 
   3  -9   2       11.37       11.54      0.80 o 
   4  -9   2        3.90        2.93      0.53 o 
   5  -9   2       52.82       47.66      1.76 o 
   6  -9   2        6.00        5.16      0.67 o 
   7  -9   2        2.37        1.84      0.55 o 
   8  -9   2       11.02       10.99      0.93 o 
  -5  -8   2        0.27        0.83      0.68 o 
  -4  -8   2       12.72       12.21      1.08 o 
  -3  -8   2       10.67       11.21      0.51 o 
  -2  -8   2        9.62       10.72      0.55 o 
  -1  -8   2        3.16        2.87      0.37 o 
   0  -8   2       17.88       19.53      0.72 o 
   1  -8   2       14.53       15.48      0.63 o 
   2  -8   2      170.17      163.59      3.24 o 
   3  -8   2      141.78      136.22      3.73 o 
   4  -8   2       31.23       31.80      1.30 o 
   5  -8   2        0.15       -0.14      0.34 o 
   6  -8   2        0.85        0.95      0.42 o 
   7  -8   2       63.08       58.57      2.06 o 
   8  -8   2        3.80        2.86      0.49 o 
  -6  -7   2        3.22        3.82      0.77 o 
  -5  -7   2        9.07        9.57      1.02 o 
  -4  -7   2       11.71       11.02      0.64 o 
  -3  -7   2       19.69       20.94      0.63 o 
  -2  -7   2       64.64       64.58      1.22 o 
  -1  -7   2        0.15        0.16      0.20 o 
   0  -7   2        0.01        0.59      0.41 o 
   1  -7   2       52.10       54.85      1.30 o 
   2  -7   2        5.42        6.40      0.85 o 
   3  -7   2        0.75        1.73      0.24 o 
   4  -7   2       62.43       60.04      1.89 o 
   5  -7   2        7.17        5.81      0.42 o 
   6  -7   2       38.18       38.61      1.12 o 
   7  -7   2       25.00       23.66      1.57 o 
   8  -7   2        0.00       -0.06      0.58 o 
   9  -7   2        9.03        9.97      0.70 o 
  -7  -6   2        2.65        5.34      0.96 o 
  -6  -6   2        9.63        9.23      1.01 o 
  -5  -6   2        0.05        0.59      0.47 o 
  -4  -6   2        0.08        0.20      0.24 o 
  -3  -6   2       23.59       23.44      0.82 o 
  -2  -6   2        0.09        0.69      0.22 o 
  -1  -6   2        0.05       -0.23      0.33 o 
   0  -6   2      226.60      230.63      4.34 o 
   1  -6   2      205.23      233.31      4.35 o 
   2  -6   2      553.81      508.86      9.15 o 
   3  -6   2        2.53        2.72      0.45 o 
   4  -6   2        8.46        9.03      0.44 o 
   5  -6   2       39.26       43.08      1.12 o 
   6  -6   2      115.03      106.35      2.33 o 
   7  -6   2        0.26        0.45      0.31 o 
   8  -6   2       11.17       12.42      0.69 o 
   9  -6   2        4.40        5.98      0.89 o 
  -7  -5   2        0.08       -0.01      0.55 o 
  -6  -5   2        0.79        0.50      0.46 o 
  -5  -5   2        7.09        8.28      0.54 o 
  -4  -5   2        2.87        2.27      0.42 o 
  -3  -5   2       11.14       12.73      0.55 o 
  -2  -5   2       39.97       31.29      0.68 o 
  -1  -5   2        0.09        0.29      0.15 o 
   0  -5   2       93.04      106.53      2.13 o 
   1  -5   2      305.64      300.19      5.48 o 
   2  -5   2      876.02      925.83     13.73 o 
   3  -5   2     1231.07     1284.22     19.00 o 
   4  -5   2       58.57       50.46      1.19 o 
   5  -5   2      101.31       95.90      2.05 o 
   6  -5   2        2.60        2.16      0.35 o 
   7  -5   2       38.34       40.16      1.16 o 
   8  -5   2        6.06        5.90      0.51 o 
   9  -5   2        5.36        5.45      0.55 o 
  -7  -4   2        6.73        4.98      0.81 o 
  -6  -4   2        0.01        0.79      0.30 o 
  -5  -4   2       11.05       10.15      1.00 o 
  -4  -4   2       18.60       16.13      0.58 o 
  -3  -4   2        4.28        5.74      0.29 o 
  -2  -4   2      145.40      157.04      2.37 o 
  -1  -4   2      173.82      174.03      4.38 o 
   0  -4   2      587.60      549.87      9.82 o 
   1  -4   2     1453.56     1464.14     32.17 o 
   2  -4   2     1682.25     1787.14     34.22 o 
   3  -4   2      195.49      191.56      3.61 o 
   4  -4   2      121.54      125.66      2.51 o 
   5  -4   2       63.18       67.38      1.53 o 
   6  -4   2        0.04       -0.08      0.40 o 
   7  -4   2       21.39       20.97      0.79 o 
   8  -4   2        2.39        1.68      0.38 o 
   9  -4   2       13.62       13.84      0.86 o 
  -7  -3   2        2.05        2.95      0.59 o 
  -6  -3   2       29.62       30.12      0.82 o 
  -5  -3   2        5.95        5.08      0.32 o 
  -4  -3   2       18.79       14.66      0.48 o 
  -3  -3   2      129.59      117.93      1.97 o 
  -2  -3   2      358.90      370.57      5.62 o 
  -1  -3   2       77.38       68.67      1.42 o 
   0  -3   2       62.69       60.53      1.32 o 
   1  -3   2       66.81       57.79      1.19 o 
   2  -3   2     2222.07     2144.15     96.98 o 
   3  -3   2        3.40        3.07      0.21 o 
   5  -3   2      104.76      103.79      2.16 o 
   6  -3   2        3.88        4.32      0.60 o 
   7  -3   2       37.37       36.03      1.06 o 
   8  -3   2        9.22        9.91      0.61 o 
   9  -3   2        0.05        0.87      0.62 o 
  -8  -2   2        7.69        7.70      0.81 o 
  -7  -2   2        3.76        5.88      0.48 o 
  -6  -2   2      117.18      108.25      1.98 o 
  -5  -2   2       12.46       10.32      0.60 o 
  -4  -2   2       78.85       69.71      1.29 o 
  -3  -2   2      132.95      142.28      2.31 o 
  -2  -2   2       30.65       23.47      0.93 o 
  -1  -2   2     1231.84     1154.72     15.72 o 
   0  -2   2      547.58      531.64     12.57 o 
   1  -2   2     3056.25     2886.69     67.56 o 
   2  -2   2      141.11      143.44      3.51 o 
   3  -2   2      329.00      367.76     28.91 o 
   4  -2   2        0.39       -0.12      0.11 o 
   5  -2   2      136.10      140.53      2.80 o 
   6  -2   2        4.74        4.81      0.37 o 
   7  -2   2        0.45        0.07      0.30 o 
   8  -2   2        2.38        1.68      0.62 o 
   9  -2   2        0.00        1.77      0.71 o 
  -9  -1   2        8.88        9.28      1.24 o 
  -8  -1   2       23.16       24.75      0.96 o 
  -7  -1   2       29.00       29.65      1.00 o 
  -6  -1   2       34.95       32.85      1.00 o 
  -5  -1   2       93.42       89.62      3.50 o 
  -4  -1   2      645.77      602.46     10.91 o 
  -3  -1   2      161.25      177.07      3.37 o 
  -2  -1   2     1238.29     1210.18     28.44 o 
  -1  -1   2      587.52      616.91     14.57 o 
   0  -1   2       54.03       54.83      1.40 o 
   1  -1   2     5811.46     7615.02    182.09 o 
   2  -1   2        8.95        9.97      0.35 o 
   3  -1   2        2.43        1.79      0.14 o 
   4  -1   2      489.67      501.89      7.54 o 
   5  -1   2      230.45      245.00      3.82 o 
   6  -1   2       10.25        9.33      0.51 o 
   7  -1   2        1.89        0.82      0.58 o 
   8  -1   2        8.40        6.49      0.92 o 
   9  -1   2        1.45        1.43      0.68 o 
  -9   0   2       10.35       11.24      0.75 o 
  -8   0   2        4.31        5.92      0.52 o 
  -7   0   2       11.61       12.30      1.01 o 
  -6   0   2       77.21       71.43      1.70 o 
  -5   0   2      203.93      194.84      3.81 o 
  -4   0   2      259.31      263.67      4.95 o 
  -3   0   2      180.43      175.35      4.44 o 
  -2   0   2     2675.66     2579.34     60.26 o 
  -1   0   2       19.78       15.69      0.53 o 
   0   0   2     7106.41     8240.24    197.66 o 
   1   0   2      416.60      410.50      7.37 o 
   2   0   2        2.83        4.04      0.43 o 
   3   0   2      923.26      884.99     13.11 o 
   4   0   2      126.88      129.10      2.24 o 
   5   0   2        7.52        7.97      0.50 o 
   6   0   2      568.19      555.48     10.17 o 
   7   0   2       33.80       33.97      1.75 o 
   8   0   2        6.40        5.49      0.88 o 
   9   0   2        0.47        1.10      0.72 o 
  -9   1   2        9.36        8.75      0.85 o 
  -8   1   2        2.19        1.79      0.37 o 
  -7   1   2       57.84       54.42      1.54 o 
  -6   1   2      167.07      158.31      3.25 o 
  -5   1   2       20.13       21.64      0.71 o 
  -3   1   2      337.31      335.90      8.16 o 
  -2   1   2      293.37      275.50      5.00 o 
  -1   1   2      238.49      228.90      4.21 o 
   0   1   2     4687.08     5199.28    419.93 o 
   1   1   2      920.53      899.87     24.00 o 
   2   1   2      857.84      848.09     14.67 o 
   3   1   2        2.87        3.42      0.33 o 
   4   1   2       59.43       57.63      1.07 o 
   5   1   2      435.47      431.19      8.08 o 
   6   1   2      261.53      250.88      8.80 o 
   7   1   2        3.51        4.14      0.75 o 
   8   1   2      140.36      130.85      4.63 o 
  -9   2   2        2.92        4.53      0.68 o 
  -8   2   2       42.17       39.03      1.63 o 
  -7   2   2       15.82       17.11      0.96 o 
  -6   2   2        3.78        3.09      0.47 o 
  -5   2   2      471.23      488.00     11.88 o 
  -4   2   2      153.29      152.30      2.93 o 
  -3   2   2      375.66      394.07      7.11 o 
  -2   2   2     1731.88     1674.31     29.42 o 
  -1   2   2      213.85      227.98      4.13 o 
   0   2   2      100.14      100.82      1.88 o 
   1   2   2      766.69      785.67     13.91 o 
   2   2   2      573.82      535.46      9.54 o 
   3   2   2       72.13       66.35      1.16 o 
   4   2   2      349.39      345.60      6.92 o 
   5   2   2      196.07      196.10      4.18 o 
   6   2   2       14.13       12.25      0.72 o 
   7   2   2       12.79       17.02      1.27 o 
   8   2   2       49.90       44.67      2.25 o 
  -9   3   2        0.02        0.13      0.49 o 
  -8   3   2        0.18        0.30      0.39 o 
  -7   3   2       83.73       90.48      2.81 o 
  -6   3   2       42.88       41.46      1.54 o 
  -5   3   2       42.05       43.91      1.51 o 
  -4   3   2       30.24       32.42      0.81 o 
  -3   3   2     1964.32     2071.08     36.36 o 
  -2   3   2      174.99      169.70      3.74 o 
  -1   3   2      399.72      449.51      8.01 o 
   0   3   2     1532.36     1530.89     26.91 o 
   1   3   2       52.28       58.16      1.18 o 
   2   3   2       49.86       51.68      1.11 o 
   3   3   2      209.03      202.06      4.19 o 
   4   3   2      319.14      309.03      7.88 o 
   5   3   2       13.34       12.82      0.74 o 
   6   3   2       43.73       46.54      1.42 o 
   7   3   2       47.09       49.66      2.26 o 
   8   3   2       31.14       34.29      1.96 o 
  -9   4   2        1.06        0.59      0.54 o 
  -8   4   2        0.30        0.96      0.46 o 
  -7   4   2       25.52       26.76      1.26 o 
  -6   4   2        1.82        2.02      0.43 o 
  -5   4   2        0.28        0.60      0.29 o 
  -4   4   2       41.45       36.36      0.95 o 
  -3   4   2      237.62      255.97      4.71 o 
  -2   4   2       14.88       15.75      0.48 o 
  -1   4   2     1197.51     1229.46     21.64 o 
   0   4   2      372.27      366.36      6.60 o 
   1   4   2      133.10      150.62      2.86 o 
   2   4   2       51.12       49.11      0.94 o 
   3   4   2        6.98        6.67      0.49 o 
   4   4   2      140.38      132.86      3.03 o 
   5   4   2        0.17        0.55      0.99 o 
   6   4   2        4.27        4.99      0.76 o 
  -9   5   2        0.00       -0.75      0.50 o 
  -8   5   2       26.76       28.43      1.39 o 
  -7   5   2       14.67       15.04      1.00 o 
  -6   5   2        8.73        9.24      0.71 o 
  -5   5   2        1.17        1.51      0.34 o 
  -4   5   2       63.15       66.90      1.45 o 
  -3   5   2       19.03       22.84      0.66 o 
  -2   5   2       16.30        9.98      0.40 o 
  -1   5   2       76.88       83.21      1.71 o 
   0   5   2       37.17       46.32      2.79 o 
   1   5   2      367.32      357.09      6.53 o 
   2   5   2      127.86      123.35      4.08 o 
   3   5   2       46.60       44.97      1.32 o 
   4   5   2       38.01       37.70      1.91 o 
   5   5   2        0.20        0.28      0.55 o 
   6   5   2       24.83       25.22      1.55 o 
  -9   6   2        0.49        0.75      0.56 o 
  -8   6   2        5.89        7.72      0.83 o 
  -7   6   2        8.70        8.25      0.79 o 
  -6   6   2       23.01       21.02      1.06 o 
  -5   6   2       37.06       35.50      1.35 o 
  -4   6   2      197.80      201.09      3.86 o 
  -3   6   2        2.89        2.21      0.28 o 
  -2   6   2        6.57        8.36      1.11 o 
  -1   6   2        3.55        4.26      0.34 o 
   0   6   2        1.45        2.26      0.25 o 
   1   6   2        4.89        7.23      0.88 o 
   2   6   2        5.07        4.20      0.85 o 
   3   6   2      103.02       97.54      3.65 o 
   4   6   2        4.63        4.96      0.93 o 
   5   6   2        1.23        1.04      0.66 o 
   6   6   2        0.17        0.58      0.63 o 
  -8   7   2        3.87        4.54      0.75 o 
  -7   7   2        2.07        0.37      0.46 o 
  -6   7   2       36.67       38.51      1.54 o 
  -5   7   2      107.58      108.55      3.12 o 
  -4   7   2      114.83      117.11      3.28 o 
  -3   7   2       73.60       72.06      1.65 o 
  -2   7   2      257.11      246.75      4.69 o 
  -1   7   2       11.99       15.37      0.64 o 
   0   7   2        9.08       11.12      1.09 o 
   1   7   2       14.14       13.88      1.26 o 
   2   7   2       13.06       13.70      1.38 o 
   3   7   2       54.70       55.00      2.56 o 
   4   7   2        0.11       -0.09      0.63 o 
   5   7   2        8.63        8.23      1.09 o 
  -8   8   2        0.70        0.97      0.59 o 
  -7   8   2        2.27        1.02      0.58 o 
  -6   8   2        0.00       -0.01      0.45 o 
  -5   8   2       18.13       16.46      0.92 o 
  -4   8   2        9.96       12.25      0.81 o 
  -3   8   2       20.79       20.15      0.81 o 
  -2   8   2       87.56       87.75      2.01 o 
  -1   8   2       90.94       88.73      3.32 o 
   0   8   2      165.85      163.16      5.42 o 
   1   8   2        1.18        1.64      0.84 o 
   2   8   2        7.25        7.83      1.22 o 
   3   8   2        1.27        1.52      0.84 o 
   4   8   2        0.14       -0.45      0.66 o 
  -7   9   2        0.25       -0.37      0.46 o 
  -6   9   2        0.01       -0.57      0.38 o 
  -5   9   2       13.69       12.91      0.92 o 
  -4   9   2        0.18       -0.01      0.41 o 
  -3   9   2        4.11        1.97      0.43 o 
  -2   9   2        4.47        4.63      0.93 o 
  -1   9   2       18.45       18.36      1.50 o 
   0   9   2       39.84       43.76      2.33 o 
   1   9   2       25.95       28.06      1.85 o 
   2   9   2       25.58       24.59      1.73 o 
  -5  10   2        6.72        8.97      0.83 o 
  -4  10   2       22.90       24.50      1.29 o 
  -2  10   2        1.69        2.00      0.88 o 
  -1  10   2        9.78        8.52      1.25 o 
   0  10   2        0.03       -0.93      0.81 o 
   1  10   2        1.78        0.18      0.81 o 
   1 -12   3        1.28        2.20      0.42 o 
   2 -12   3        0.90        1.35      0.50 o 
   3 -12   3        6.51        6.07      0.75 o 
   4 -12   3        4.74        6.22      0.77 o 
  -2 -11   3       18.65       22.52      1.60 o 
  -1 -11   3        9.68       11.59      1.54 o 
   0 -11   3        3.33        2.68      0.47 o 
   1 -11   3       11.89       11.46      0.68 o 
   2 -11   3        1.21        1.76      0.49 o 
   3 -11   3        2.50        3.74      0.60 o 
   4 -11   3       11.71        9.95      0.88 o 
   5 -11   3        0.29        1.22      0.56 o 
   6 -11   3        0.61        0.96      0.56 o 
  -3 -10   3        9.14       12.16      1.22 o 
  -2 -10   3       26.10       27.06      0.84 o 
  -1 -10   3       62.20       67.43      1.77 o 
   0 -10   3       65.13       71.17      1.80 o 
   1 -10   3        0.20        0.52      0.32 o 
   2 -10   3        9.30       10.10      0.58 o 
   3 -10   3       19.94       16.29      0.98 o 
   4 -10   3       12.79        7.88      0.75 o 
   5 -10   3       19.37       18.61      1.06 o 
   6 -10   3        0.02       -0.56      0.41 o 
   7 -10   3        3.81        2.94      0.62 o 
  -4  -9   3        1.41        1.50      0.64 o 
  -3  -9   3       28.29       30.18      0.86 o 
  -2  -9   3        0.28        0.45      0.24 o 
  -1  -9   3       54.07       56.64      1.51 o 
   0  -9   3        1.09        0.20      0.45 o 
   1  -9   3       46.90       48.83      1.30 o 
   2  -9   3      164.14      168.27      3.40 o 
   3  -9   3        6.37        4.24      0.56 o 
   4  -9   3       23.27       19.30      1.02 o 
   5  -9   3       24.98       20.97      1.08 o 
   6  -9   3        2.77        0.66      0.45 o 
   7  -9   3        1.25        1.37      0.38 o 
   8  -9   3        0.07        0.01      0.35 o 
  -5  -8   3       32.66       33.51      1.85 o 
  -4  -8   3        7.90        7.33      0.90 o 
  -3  -8   3        0.13       -0.26      0.21 o 
  -2  -8   3       57.82       61.36      1.24 o 
  -1  -8   3       73.60       70.25      1.69 o 
   0  -8   3        4.77        5.20      0.47 o 
   1  -8   3       68.36       56.17      1.36 o 
   2  -8   3       10.19        8.40      0.48 o 
   3  -8   3        9.36        5.84      0.60 o 
   4  -8   3      444.80      445.05     10.96 o 
   5  -8   3       21.38       22.82      0.81 o 
   6  -8   3        2.54        2.29      0.36 o 
   7  -8   3       28.79       28.46      2.27 o 
   8  -8   3        0.15       -0.11      0.35 o 
  -6  -7   3        0.23        0.54      0.62 o 
  -5  -7   3        0.61        1.18      0.34 o 
  -4  -7   3       73.21       69.43      2.49 o 
  -3  -7   3      118.01      121.10      2.07 o 
  -2  -7   3       42.36       42.99      0.93 o 
  -1  -7   3       87.97       87.44      1.95 o 
   0  -7   3      228.46      241.91      4.61 o 
   1  -7   3      129.06      120.10      2.45 o 
   2  -7   3      124.90      131.05      2.63 o 
   3  -7   3      111.33      122.03      2.04 o 
   4  -7   3       13.06       13.28      0.56 o 
   5  -7   3       14.21       11.21      0.57 o 
   6  -7   3       67.90       75.85      2.44 o 
   7  -7   3       59.22       56.19      1.51 o 
   8  -7   3        3.40        3.41      0.46 o 
   9  -7   3        1.77        1.09      0.41 o 
  -7  -6   3       28.74       31.72      1.90 o 
  -6  -6   3       19.29       21.59      1.42 o 
  -5  -6   3       11.27       10.87      0.76 o 
  -4  -6   3        1.05        0.96      0.29 o 
  -3  -6   3       48.78       44.14      1.23 o 
  -2  -6   3       94.56       97.84      1.66 o 
  -1  -6   3      633.15      664.30     11.97 o 
   0  -6   3       23.75       28.51      0.80 o 
   1  -6   3       26.64       27.29      0.76 o 
   2  -6   3      329.25      342.23      5.22 o 
   3  -6   3      491.17      459.41      6.94 o 
   4  -6   3        2.59        4.28      0.32 o 
   5  -6   3        8.72       10.92      0.52 o 
   6  -6   3       18.17       16.25      0.69 o 
   7  -6   3        0.04        0.44      0.29 o 
   8  -6   3       29.81       33.13      2.21 o 
   9  -6   3       10.98       10.28      0.67 o 
  -7  -5   3        3.30        2.57      0.71 o 
  -6  -5   3        5.14        6.01      0.52 o 
  -5  -5   3      192.12      191.14      3.93 o 
  -4  -5   3      107.13      113.45      2.49 o 
  -3  -5   3       68.00       71.13      2.21 o 
  -2  -5   3      208.98      204.90      3.07 o 
  -1  -5   3      144.98      128.95      3.09 o 
   0  -5   3        2.30        2.84      0.33 o 
   1  -5   3      206.35      227.14      4.23 o 
   2  -5   3      694.99      653.71      9.76 o 
   3  -5   3       41.21       41.22      1.90 o 
   4  -5   3      412.28      421.99      7.74 o 
   5  -5   3        1.48        2.08      0.27 o 
   6  -5   3       78.45       79.79      1.84 o 
   7  -5   3       18.47       18.34      0.75 o 
   8  -5   3        0.10        0.11      0.33 o 
   9  -5   3        2.22        1.51      0.41 o 
  -7  -4   3       15.60       14.22      0.98 o 
  -6  -4   3        4.23        3.86      0.76 o 
  -5  -4   3       62.09       60.26      1.66 o 
  -4  -4   3       31.86       29.98      0.94 o 
  -3  -4   3      501.55      500.08      9.14 o 
  -2  -4   3      740.05      779.26     10.79 o 
  -1  -4   3       19.05       24.64      0.76 o 
   0  -4   3       38.71       32.85      1.08 o 
   1  -4   3      211.46      192.19      5.40 o 
   2  -4   3      198.72      193.41      3.69 o 
   3  -4   3      338.83      342.83      6.27 o 
   4  -4   3       22.08       18.51      0.59 o 
   5  -4   3       84.50       87.65      1.89 o 
   6  -4   3      259.58      270.35      5.18 o 
   7  -4   3        0.01       -0.08      0.26 o 
   8  -4   3       15.05       17.56      0.78 o 
   9  -4   3       14.14       14.23      1.34 o 
  -8  -3   3       23.47       22.74      1.31 o 
  -7  -3   3        0.92        1.34      0.43 o 
  -6  -3   3       54.53       51.28      1.89 o 
  -5  -3   3       48.78       48.94      1.30 o 
  -4  -3   3        9.64       10.38      0.49 o 
  -3  -3   3      691.77      700.29     12.60 o 
  -2  -3   3        4.58        3.53      0.26 o 
  -1  -3   3      505.20      514.14      8.30 o 
   0  -3   3      476.78      469.81     11.21 o 
   1  -3   3     2088.93     2104.32     39.17 o 
   2  -3   3       29.57       19.25      0.51 o 
   3  -3   3       71.40       65.00      1.36 o 
   4  -3   3       15.33       16.44      0.71 o 
   5  -3   3      268.54      267.53      5.05 o 
   6  -3   3       19.81       19.76      0.70 o 
   7  -3   3       98.09      101.66      2.28 o 
   8  -3   3       21.55       22.22      1.48 o 
   9  -3   3        1.34        0.98      0.67 o 
  -8  -2   3        1.83        0.74      0.47 o 
  -7  -2   3        0.84        1.39      0.41 o 
  -6  -2   3       82.62       79.44      2.57 o 
  -5  -2   3       77.57       77.65      2.42 o 
  -4  -2   3       42.63       47.58      1.60 o 
  -3  -2   3      410.80      423.72     10.32 o 
  -2  -2   3       16.80       14.99      0.67 o 
  -1  -2   3      875.86      908.27     14.45 o 
   0  -2   3       52.85       45.95      1.29 o 
   1  -2   3      702.20      751.10     17.66 o 
   2  -2   3      647.48      630.76      9.35 o 
   3  -2   3      301.19      292.48      4.42 o 
   4  -2   3      121.89      116.78      1.88 o 
   5  -2   3       13.43       13.85      0.51 o 
   6  -2   3       40.93       42.91      1.12 o 
   7  -2   3        9.83        9.40      1.01 o 
   8  -2   3        7.11        8.72      1.04 o 
   9  -2   3       11.43       12.97      1.30 o 
  -9  -1   3        6.52        5.92      0.83 o 
  -8  -1   3        1.29        1.40      0.47 o 
  -7  -1   3        1.28        1.52      0.42 o 
  -6  -1   3        8.32        8.12      0.66 o 
  -5  -1   3        7.36        9.35      0.66 o 
  -4  -1   3      203.76      217.00      5.57 o 
  -3  -1   3       90.83       91.61      2.54 o 
  -2  -1   3       34.02       28.77      0.97 o 
  -1  -1   3     1757.90     1671.81     39.14 o 
   0  -1   3      151.63      166.27      2.74 o 
   1  -1   3      626.17      655.28     11.55 o 
   2  -1   3      265.99      266.85      4.78 o 
   3  -1   3       49.07       51.90      0.90 o 
   4  -1   3      278.03      285.00      4.37 o 
   5  -1   3      237.93      228.59      3.59 o 
   6  -1   3       50.26       56.60      2.30 o 
   7  -1   3       15.16       13.63      1.12 o 
   8  -1   3       12.47       12.72      1.17 o 
   9  -1   3        7.69        9.65      1.19 o 
  -9   0   3       10.80       11.24      0.97 o 
  -8   0   3       14.81       16.30      1.08 o 
  -7   0   3        4.71        4.56      0.58 o 
  -6   0   3       32.92       33.36      1.37 o 
  -5   0   3        7.28        6.85      0.58 o 
  -4   0   3        2.65        2.27      0.33 o 
  -3   0   3      151.61      147.56      3.83 o 
  -2   0   3      468.61      472.29     11.31 o 
  -1   0   3      214.15      233.21      5.65 o 
   0   0   3      307.90      319.30      7.59 o 
   1   0   3     1822.22     1846.66     25.22 o 
   2   0   3       85.89       86.10      1.61 o 
   3   0   3      443.59      458.08      6.84 o 
   4   0   3      109.19      110.06      1.82 o 
   5   0   3        5.41        5.63      0.47 o 
   6   0   3       10.51        9.98      1.00 o 
   7   0   3       62.64       57.97      2.46 o 
   8   0   3        1.45        0.46      0.63 o 
  -9   1   3        0.40        0.04      0.47 o 
  -8   1   3       10.43        9.36      0.84 o 
  -7   1   3       35.03       32.65      1.42 o 
  -6   1   3      228.45      231.02      6.08 o 
  -5   1   3       12.16        9.39      0.64 o 
  -4   1   3       82.75       82.42      2.38 o 
  -3   1   3       86.55       87.96      2.42 o 
  -2   1   3      155.68      165.86      3.13 o 
  -1   1   3      800.67      802.45     14.20 o 
   0   1   3      136.19      135.69      2.50 o 
   1   1   3      328.40      341.90      9.33 o 
   2   1   3      688.93      701.44     18.85 o 
   3   1   3      181.18      186.47      2.89 o 
   4   1   3       10.03        9.77      0.54 o 
   5   1   3      192.91      192.40      4.12 o 
   6   1   3       10.55        8.04      0.88 o 
   7   1   3        0.28       -0.50      0.46 o 
   8   1   3       38.70       40.15      2.10 o 
  -9   2   3        1.87        1.48      0.58 o 
  -8   2   3        9.90       10.33      0.84 o 
  -7   2   3       19.74       19.53      1.05 o 
  -6   2   3      115.32      112.03      3.28 o 
  -5   2   3      102.12       96.18      2.99 o 
  -4   2   3      269.68      281.27      5.23 o 
  -3   2   3        0.18        0.17      0.13 o 
  -2   2   3      443.14      457.48      8.20 o 
  -1   2   3      513.11      531.12      9.46 o 
   0   2   3       42.07       44.09      0.92 o 
   1   2   3      881.67      910.14     24.38 o 
   2   2   3      118.57      125.43      3.73 o 
   3   2   3       17.49       16.40      0.63 o 
   4   2   3        2.02        2.34      0.50 o 
   5   2   3       24.74       21.74      0.93 o 
   6   2   3        0.94        1.22      0.39 o 
   7   2   3       11.65       15.26      1.25 o 
   8   2   3        0.32        1.19      0.74 o 
  -9   3   3       23.76       25.82      1.42 o 
  -8   3   3        6.16        6.49      0.74 o 
  -7   3   3       14.67       14.29      0.93 o 
  -6   3   3      134.14      129.64      3.69 o 
  -5   3   3       67.13       66.24      1.50 o 
  -4   3   3       48.89       51.88      1.20 o 
  -3   3   3       32.36       29.19      0.76 o 
  -2   3   3      129.28      158.89      3.01 o 
  -1   3   3      240.40      266.88      4.85 o 
   0   3   3      119.25      117.57      2.22 o 
   1   3   3      121.81      113.43      2.15 o 
   2   3   3        3.45        1.56      0.38 o 
   3   3   3       13.99       13.18      0.61 o 
   4   3   3       32.51       28.49      1.03 o 
   5   3   3       52.72       49.18      1.49 o 
   6   3   3        0.02       -0.19      0.33 o 
   7   3   3        1.32        1.47      0.66 o 
  -9   4   3        0.02       -0.20      0.53 o 
  -8   4   3       15.72       14.95      1.02 o 
  -7   4   3      131.43      139.70      4.06 o 
  -6   4   3        1.42        1.35      0.45 o 
  -5   4   3        2.14        1.60      0.37 o 
  -4   4   3       19.25       15.37      0.55 o 
  -3   4   3      220.57      222.90      4.17 o 
  -2   4   3       43.64       42.98      1.00 o 
  -1   4   3       83.31       87.54      1.75 o 
   0   4   3        2.31        2.77      0.35 o 
   1   4   3      108.72      102.66      2.02 o 
   2   4   3       35.41       34.20      1.59 o 
   3   4   3      125.35      122.34      2.79 o 
   4   4   3       77.84       80.08      2.07 o 
   5   4   3        0.41        0.49      0.45 o 
   6   4   3        0.02       -0.04      0.38 o 
  -9   5   3        7.51        7.66      0.85 o 
  -8   5   3       15.71       14.62      1.08 o 
  -7   5   3       47.29       45.21      1.80 o 
  -6   5   3       20.73       19.19      1.02 o 
  -5   5   3       16.60       16.42      0.88 o 
  -4   5   3        6.06        6.03      0.56 o 
  -3   5   3       66.49       68.61      1.50 o 
  -2   5   3       72.76       74.13      1.57 o 
  -1   5   3       20.63       19.31      0.60 o 
   0   5   3      128.34      125.28      2.46 o 
   1   5   3       10.74       11.37      0.92 o 
   2   5   3        0.25        0.77      0.63 o 
   3   5   3       56.10       55.59      1.56 o 
   4   5   3       66.47       62.59      2.73 o 
   5   5   3       14.38       12.83      1.22 o 
   6   5   3        0.06        0.32      0.64 o 
  -8   6   3       67.76       69.24      2.47 o 
  -7   6   3        6.80        6.03      0.75 o 
  -6   6   3       10.38        8.48      0.77 o 
  -5   6   3       36.04       38.74      1.48 o 
  -4   6   3       74.91       82.93      1.82 o 
  -3   6   3        4.46        4.88      0.36 o 
  -2   6   3       46.35       48.54      1.18 o 
  -1   6   3      115.90      120.23      2.43 o 
   0   6   3        0.24        0.41      0.46 o 
   1   6   3        2.04        1.77      0.63 o 
   2   6   3       30.62       34.65      1.92 o 
   3   6   3       19.99       18.94      1.51 o 
   4   6   3        0.48        0.05      0.72 o 
   5   6   3       23.72       22.54      1.64 o 
  -8   7   3       16.59       17.52      1.17 o 
  -7   7   3       22.24       28.10      1.37 o 
  -6   7   3       10.81       11.40      0.84 o 
  -5   7   3       11.80       12.40      0.81 o 
  -4   7   3       15.05       14.91      0.84 o 
  -3   7   3      176.72      188.13      3.70 o 
  -2   7   3        5.62        6.06      0.45 o 
  -1   7   3        8.23        8.77      0.97 o 
   0   7   3       46.63       44.53      2.06 o 
   1   7   3       54.69       54.90      2.51 o 
   2   7   3        3.00        2.97      0.98 o 
   3   7   3        8.59       10.71      1.37 o 
   4   7   3        9.52       10.12      1.25 o 
  -7   8   3        0.43        0.42      0.53 o 
  -6   8   3       11.33       12.86      0.92 o 
  -5   8   3       25.00       26.09      1.21 o 
  -4   8   3        0.78        0.83      0.42 o 
  -3   8   3       84.56       86.04      1.98 o 
  -2   8   3        9.55       10.10      1.10 o 
  -1   8   3       40.52       40.20      2.08 o 
   0   8   3        0.17       -0.74      0.80 o 
   1   8   3        2.11        1.60      0.92 o 
   2   8   3       48.00       46.47      2.43 o 
   3   8   3        7.67        9.83      1.37 o 
  -6   9   3        4.52        5.69      0.72 o 
  -5   9   3        2.27        1.51      0.54 o 
  -4   9   3       49.13       57.10      2.01 o 
  -3   9   3        0.09       -1.06      0.71 o 
  -2   9   3        1.35       -0.41      0.80 o 
  -1   9   3       19.44       17.23      1.48 o 
   0   9   3        2.05        1.73      0.93 o 
   1   9   3        9.96        9.10      1.31 o 
   2   9   3        1.82        0.56      0.95 o 
  -2  10   3        1.09       -0.05      0.96 o 
  -1  10   3        0.00       -0.80      0.87 o 
   0 -12   4        5.78        6.16      0.61 o 
   1 -12   4        5.14        6.07      0.57 o 
   2 -12   4        0.73        0.74      0.49 o 
   3 -12   4        1.14        0.28      0.49 o 
   4 -12   4        1.24        1.33      0.58 o 
  -2 -11   4        6.82        8.82      0.53 o 
  -1 -11   4        0.46        0.14      0.36 o 
   0 -11   4       10.20       10.00      0.69 o 
   1 -11   4       39.94       40.55      1.28 o 
   2 -11   4        8.41        8.30      0.76 o 
   3 -11   4       16.36       17.81      1.10 o 
   4 -11   4        4.38        4.19      0.67 o 
   5 -11   4        6.57        5.78      0.72 o 
   6 -11   4        5.19        6.05      0.74 o 
  -3 -10   4        2.46        2.86      0.46 o 
  -2 -10   4        0.65        0.24      0.27 o 
  -1 -10   4       15.52       16.40      1.00 o 
   0 -10   4       75.90       74.07      2.49 o 
   1 -10   4       35.95       32.50      1.37 o 
   2 -10   4       30.12       25.01      0.90 o 
   3 -10   4       15.47       16.01      0.98 o 
   4 -10   4      101.41      104.28      3.20 o 
   5 -10   4       14.32       14.49      0.96 o 
   6 -10   4        0.01       -0.49      0.41 o 
   7 -10   4        1.85        0.62      0.51 o 
  -4  -9   4        1.40        2.51      0.46 o 
  -3  -9   4       17.58       16.13      0.64 o 
  -2  -9   4       19.89       21.72      0.76 o 
  -1  -9   4        0.21       -0.25      0.42 o 
   0  -9   4       50.29       46.79      1.31 o 
   1  -9   4       88.64       82.28      1.91 o 
   2  -9   4       59.67       56.43      1.45 o 
   3  -9   4      106.11       99.91      2.99 o 
   4  -9   4        1.14        1.64      0.46 o 
   5  -9   4        6.19        7.64      0.70 o 
   6  -9   4       17.59       19.95      1.13 o 
   7  -9   4        9.89        9.18      0.83 o 
   8  -9   4       11.03       10.30      1.25 o 
  -5  -8   4        2.13        3.95      0.53 o 
  -4  -8   4        5.02        5.96      0.58 o 
  -3  -8   4       15.97       17.03      0.62 o 
  -2  -8   4       38.72       37.54      0.91 o 
  -1  -8   4      133.16      128.46      2.75 o 
   0  -8   4        0.04        0.01      0.26 o 
   1  -8   4        8.26        7.26      0.46 o 
   2  -8   4       25.52       28.97      0.89 o 
   3  -8   4      704.92      654.62     15.82 o 
   4  -8   4       16.55       15.71      0.92 o 
   5  -8   4       27.14       27.53      0.90 o 
   6  -8   4       44.87       41.72      1.21 o 
   7  -8   4       15.87       18.64      0.82 o 
   8  -8   4        4.60        6.20      0.59 o 
  -6  -7   4        0.70        1.69      0.71 o 
  -5  -7   4        8.23        8.84      0.96 o 
  -4  -7   4       34.46       35.10      1.20 o 
  -3  -7   4        3.67        4.23      0.59 o 
  -2  -7   4        2.87        3.14      0.29 o 
  -1  -7   4        4.49        7.18      0.48 o 
   0  -7   4      154.28      154.97      3.13 o 
   1  -7   4       42.49       49.01      1.22 o 
   2  -7   4       22.08       24.65      0.76 o 
   3  -7   4       82.15       74.62      1.64 o 
   4  -7   4       31.19       34.27      1.52 o 
   5  -7   4      178.62      171.91      3.45 o 
   6  -7   4       26.89       27.29      0.92 o 
   7  -7   4       11.46       10.37      0.62 o 
   8  -7   4       22.73       23.49      1.59 o 
  -6  -6   4        1.53        0.91      0.43 o 
  -5  -6   4        0.04       -0.15      0.45 o 
  -4  -6   4        2.75        2.79      0.43 o 
  -3  -6   4      112.69      112.65      2.50 o 
  -2  -6   4      382.45      382.53      5.55 o 
  -1  -6   4       62.82       65.50      1.89 o 
   0  -6   4       19.45       28.55      0.83 o 
   1  -6   4      135.78      145.85      2.88 o 
   2  -6   4     1215.97     1264.97     22.51 o 
   3  -6   4        1.57        1.74      0.25 o 
   4  -6   4       51.20       54.32      1.30 o 
   5  -6   4        1.86        1.90      0.29 o 
   6  -6   4      122.33      116.79      5.55 o 
   7  -6   4       36.23       40.04      1.20 o 
   8  -6   4       35.86       38.31      1.94 o 
   9  -6   4        2.87        3.52      0.51 o 
  -7  -5   4        5.63        6.29      0.77 o 
  -6  -5   4        0.26        0.54      0.39 o 
  -5  -5   4       12.86       11.37      0.66 o 
  -4  -5   4        2.41        2.26      0.53 o 
  -3  -5   4       52.83       57.82      1.47 o 
  -2  -5   4        8.08        7.10      0.34 o 
  -1  -5   4      426.85      440.99      8.06 o 
   0  -5   4      500.40      537.73      9.71 o 
   1  -5   4      156.44      162.45      3.08 o 
   2  -5   4      214.81      188.60      3.57 o 
   3  -5   4      199.05      229.45      4.33 o 
   4  -5   4      145.98      152.84      3.02 o 
   5  -5   4       12.18       12.44      0.87 o 
   6  -5   4        8.25        8.65      0.64 o 
   7  -5   4        1.19        1.20      0.32 o 
   8  -5   4        5.83        5.77      0.51 o 
   9  -5   4        6.23        9.14      1.17 o 
  -8  -4   4       13.21       14.38      1.14 o 
  -7  -4   4        1.31        1.58      0.51 o 
  -6  -4   4        0.96        0.41      0.38 o 
  -5  -4   4       27.49       27.85      1.27 o 
  -4  -4   4       55.62       63.08      2.12 o 
  -3  -4   4        2.64        7.75      0.60 o 
  -2  -4   4      141.36      137.38      2.51 o 
  -1  -4   4      315.22      330.13      5.49 o 
   0  -4   4       99.42       98.40      2.66 o 
   1  -4   4     1556.12     1673.51     55.53 o 
   2  -4   4      137.62      145.78      2.80 o 
   3  -4   4       55.63       53.47      1.20 o 
   4  -4   4       13.26       10.19      0.89 o 
   5  -4   4        2.10        2.15      0.38 o 
   6  -4   4       22.93       23.26      1.13 o 
   7  -4   4       16.53       18.73      0.74 o 
   8  -4   4       31.19       29.78      1.80 o 
   9  -4   4        1.28        2.27      0.79 o 
  -8  -3   4        0.51        0.05      0.43 o 
  -7  -3   4       36.85       35.24      1.60 o 
  -6  -3   4       66.89       69.30      2.39 o 
  -5  -3   4       10.95       11.78      0.79 o 
  -4  -3   4       68.32       63.93      2.09 o 
  -3  -3   4       32.97       29.14      1.18 o 
  -1  -3   4        5.88        6.25      0.30 o 
   0  -3   4      255.29      239.26      5.88 o 
   1  -3   4      195.39      193.59      4.79 o 
   2  -3   4      191.21      202.03      5.44 o 
   3  -3   4       54.88       58.63      1.14 o 
   4  -3   4       83.17       92.15      1.54 o 
   5  -3   4        0.90        1.87      0.24 o 
   6  -3   4       35.14       35.84      1.00 o 
   7  -3   4       31.18       28.13      1.63 o 
   8  -3   4        4.61        5.02      0.87 o 
   9  -3   4        0.36        1.51      0.71 o 
  -8  -2   4       10.41        9.72      0.88 o 
  -7  -2   4       10.65        8.77      0.80 o 
  -6  -2   4        0.16       -0.28      0.28 o 
  -5  -2   4       23.95       22.39      1.10 o 
  -4  -2   4      524.64      500.34     12.23 o 
  -3  -2   4      108.91      100.00      2.82 o 
  -2  -2   4      163.70      157.62      4.10 o 
  -1  -2   4       17.96       25.89      0.92 o 
   0  -2   4       10.77       12.78      0.85 o 
   1  -2   4      145.01      150.33      3.73 o 
   2  -2   4       13.59       11.56      0.36 o 
   3  -2   4      340.40      354.68      5.35 o 
   4  -2   4       54.21       55.02      0.99 o 
   5  -2   4        0.06        0.03      0.23 o 
   6  -2   4       37.00       41.11      1.88 o 
   7  -2   4       16.61       16.17      1.23 o 
   8  -2   4        6.02        8.29      1.01 o 
   9  -2   4        0.70       -0.05      0.62 o 
  -9  -1   4        0.17        0.25      0.51 o 
  -8  -1   4       33.34       31.52      1.54 o 
  -7  -1   4       54.89       47.70      1.89 o 
  -6  -1   4        4.32        4.35      0.56 o 
  -5  -1   4        0.02        0.80      0.34 o 
  -4  -1   4        0.43        1.61      0.33 o 
  -3  -1   4      187.19      175.93      4.56 o 
  -2  -1   4      446.60      417.63     10.11 o 
  -1  -1   4      969.50      948.84     22.37 o 
   0  -1   4      150.57      140.87      3.52 o 
   1  -1   4       10.97        6.59      0.25 o 
   2  -1   4      157.20      159.28      2.93 o 
   3  -1   4       39.04       32.95      0.63 o 
   4  -1   4        3.17        2.08      0.23 o 
   5  -1   4        2.08        2.80      0.35 o 
   6  -1   4      148.32      149.45      4.86 o 
   7  -1   4       12.94        8.42      0.96 o 
   8  -1   4        6.45        6.13      0.93 o 
  -9   0   4       38.74       41.06      1.89 o 
  -8   0   4        9.61       11.96      0.97 o 
  -7   0   4        1.47        1.13      0.41 o 
  -6   0   4       65.27       62.09      2.13 o 
  -5   0   4      560.41      572.48     13.96 o 
  -4   0   4      149.93      141.23      3.83 o 
  -3   0   4       58.52       72.22      2.11 o 
  -2   0   4      113.42      156.86      4.01 o 
  -1   0   4      659.28      646.54     11.55 o 
   0   0   4      456.18      435.34      7.81 o 
   1   0   4      574.66      562.59      9.97 o 
   2   0   4      242.53      253.48      7.05 o 
   3   0   4       65.64       54.66      0.95 o 
   4   0   4        3.31        1.70      0.32 o 
   5   0   4        8.01        7.74      0.93 o 
   6   0   4      111.92      111.38      3.87 o 
   7   0   4       16.34       15.76      1.21 o 
   8   0   4        8.53        7.77      1.05 o 
  -9   1   4        4.15        4.15      0.72 o 
  -8   1   4       25.33       27.10      1.42 o 
  -7   1   4       15.12       16.52      1.01 o 
  -6   1   4      170.51      168.51      4.67 o 
  -5   1   4        6.07        6.03      0.58 o 
  -4   1   4      731.65      731.49     17.53 o 
  -3   1   4      196.51      180.38      3.47 o 
  -2   1   4      420.97      405.45      7.35 o 
  -1   1   4       20.49       16.61      0.49 o 
   0   1   4        4.74        2.82      0.32 o 
   1   1   4      214.63      199.47      4.30 o 
   2   1   4       67.81       57.45      1.90 o 
   3   1   4      223.77      204.98      4.19 o 
   4   1   4        1.04        1.21      0.28 o 
   5   1   4      212.67      219.50      4.67 o 
   6   1   4        1.33        1.01      0.49 o 
   7   1   4        4.37        4.42      0.80 o 
   8   1   4        1.75        2.56      0.81 o 
  -9   2   4        2.26        2.10      0.64 o 
  -8   2   4       28.73       30.95      1.50 o 
  -7   2   4        2.79        3.73      0.58 o 
  -5   2   4       70.44       72.10      1.66 o 
  -4   2   4       88.71       75.11      1.67 o 
  -3   2   4      114.56      134.00      2.66 o 
  -2   2   4     2659.42     2796.19     49.04 o 
  -1   2   4      211.20      202.56      3.76 o 
   0   2   4        5.91        2.97      0.25 o 
   1   2   4      622.30      635.96     17.21 o 
   2   2   4        8.89        5.15      0.50 o 
   3   2   4        2.50        3.53      0.56 o 
   4   2   4       34.34       32.99      1.07 o 
   5   2   4      201.08      197.64      4.31 o 
   6   2   4        7.62        6.73      0.61 o 
   7   2   4        7.07        8.19      1.02 o 
  -9   3   4       59.84       61.53      2.41 o 
  -8   3   4       25.47       25.52      1.35 o 
  -7   3   4       14.23       14.71      1.00 o 
  -6   3   4       44.53       45.57      1.72 o 
  -5   3   4      118.02      115.73      2.43 o 
  -4   3   4        2.15        2.11      0.26 o 
  -3   3   4      109.92      116.24      2.34 o 
  -2   3   4      191.74      182.28      3.45 o 
  -1   3   4        2.11        3.56      0.26 o 
   0   3   4     1451.94     1525.73     26.81 o 
   1   3   4       13.88       10.23      0.70 o 
   2   3   4        0.19       -0.22      0.30 o 
   3   3   4      222.53      209.63      6.26 o 
   4   3   4       76.68       74.67      2.19 o 
   5   3   4        4.79        5.10      0.90 o 
   6   3   4        9.50       10.59      0.76 o 
   7   3   4        5.91        6.96      0.98 o 
  -9   4   4       19.62       21.60      1.37 o 
  -8   4   4        5.77        5.67      0.79 o 
  -7   4   4      197.42      202.15      5.55 o 
  -6   4   4      103.76      102.62      3.11 o 
  -5   4   4        6.24        6.32      0.72 o 
  -4   4   4       13.26       18.07      0.99 o 
  -3   4   4      339.01      373.28      6.84 o 
  -2   4   4        0.24        0.55      0.25 o 
  -1   4   4        0.20        0.35      0.16 o 
   0   4   4      185.38      175.84      3.29 o 
   1   4   4        6.47        6.93      0.70 o 
   2   4   4      305.05      299.26      8.63 o 
   3   4   4        4.29        4.65      0.86 o 
   4   4   4       22.20       23.06      0.99 o 
   5   4   4       39.69       41.22      1.41 o 
   6   4   4        1.12        0.52      0.45 o 
  -8   5   4        0.12        0.01      0.50 o 
  -7   5   4       37.77       37.08      1.60 o 
  -6   5   4       36.52       31.98      1.39 o 
  -5   5   4       32.88       31.48      1.33 o 
  -4   5   4      105.50      106.53      2.24 o 
  -3   5   4        1.14        1.18      0.38 o 
  -2   5   4       93.00       84.70      1.79 o 
  -1   5   4       51.45       49.52      1.16 o 
   0   5   4       17.23       17.35      1.04 o 
   1   5   4        4.13        2.86      0.60 o 
   2   5   4       43.37       40.57      1.91 o 
   3   5   4        1.14        1.47      0.43 o 
   4   5   4       31.15       30.91      1.94 o 
   5   5   4        0.64        0.49      0.80 o 
   6   5   4        0.04        0.53      0.77 o 
  -8   6   4        4.12        2.42      0.64 o 
  -7   6   4        2.91        2.01      0.56 o 
  -6   6   4       24.59       27.48      1.29 o 
  -5   6   4       12.15       12.20      0.80 o 
  -4   6   4       46.87       42.81      1.15 o 
  -3   6   4       31.59       34.25      0.98 o 
  -2   6   4        0.01        0.09      0.30 o 
  -1   6   4       35.26       29.86      1.50 o 
   0   6   4       18.75       18.59      1.25 o 
   1   6   4       12.80       10.64      1.05 o 
   2   6   4        0.02        0.83      0.74 o 
   3   6   4        5.91        3.30      1.06 o 
   4   6   4        1.77        1.72      0.93 o 
   5   6   4        0.36       -1.22      0.81 o 
  -7   7   4       10.03       11.07      0.96 o 
  -6   7   4        4.15        4.24      0.67 o 
  -5   7   4        1.18        2.49      0.53 o 
  -4   7   4        5.48        6.74      0.50 o 
  -3   7   4       12.78       12.06      0.62 o 
  -2   7   4        0.50       -0.73      0.49 o 
  -1   7   4        5.04        5.00      0.79 o 
   0   7   4        0.22       -0.80      0.59 o 
   1   7   4       70.76       61.92      2.75 o 
   2   7   4        0.44       -0.32      0.91 o 
   3   7   4        0.54       -0.42      0.85 o 
   4   7   4        7.02        6.55      1.30 o 
  -6   8   4        0.20       -0.63      0.42 o 
  -5   8   4        9.07       10.68      0.81 o 
  -4   8   4        0.69        0.39      0.42 o 
  -3   8   4       39.16       47.87      2.13 o 
  -2   8   4        0.20       -0.93      0.62 o 
  -1   8   4        0.96        0.49      0.76 o 
   0   8   4       18.84       19.53      1.52 o 
   1   8   4       10.70       10.69      1.41 o 
   2   8   4        0.00       -0.22      0.98 o 
  -5   9   4        1.14        3.43      0.59 o 
  -3   9   4        1.87        1.96      0.91 o 
  -2   9   4        4.66        4.87      1.00 o 
  -1   9   4        3.03        3.89      1.06 o 
   0   9   4        6.61        5.38      1.14 o 
   1   9   4       10.36       11.07      1.46 o 
   0 -12   5        1.03        0.98      0.40 o 
   1 -12   5        2.00        4.65      1.32 o 
   2 -12   5        0.80        1.72      0.62 o 
   3 -12   5        1.34        1.29      0.53 o 
   4 -12   5        6.69        7.94      0.87 o 
  -2 -11   5        1.67        1.12      0.34 o 
  -1 -11   5        6.90        5.47      1.06 o 
   0 -11   5        0.78        0.82      0.36 o 
   1 -11   5        0.14        0.44      0.37 o 
   2 -11   5        9.72        8.50      0.77 o 
   3 -11   5        2.17        1.27      0.50 o 
   4 -11   5        7.15        4.96      0.70 o 
   5 -11   5        0.76        1.43      0.58 o 
   6 -11   5        0.45        0.72      0.53 o 
  -3 -10   5        0.96        1.14      0.43 o 
  -2 -10   5       10.38       12.20      0.59 o 
  -1 -10   5        2.81        3.12      0.45 o 
   0 -10   5       27.38       24.98      0.97 o 
   1 -10   5        0.17       -0.39      0.28 o 
   2 -10   5       23.04       25.33      0.93 o 
   3 -10   5       10.70        7.63      0.76 o 
   4 -10   5      129.48      109.33      3.33 o 
   5 -10   5       39.19       34.27      1.52 o 
   6 -10   5        3.37        4.14      0.63 o 
   7 -10   5        0.00       -0.17      0.47 o 
  -4  -9   5        6.74        7.51      0.87 o 
  -3  -9   5        5.71        7.27      0.63 o 
  -2  -9   5        0.02       -0.12      0.27 o 
  -1  -9   5        1.55        1.43      0.36 o 
   0  -9   5       62.43       66.81      1.71 o 
   1  -9   5        2.70        3.60      0.43 o 
   2  -9   5        5.05        3.40      0.43 o 
   3  -9   5       23.01       19.78      1.06 o 
   4  -9   5       81.52       82.75      2.63 o 
   5  -9   5       43.67       39.86      1.59 o 
   6  -9   5       35.21       28.97      1.34 o 
   7  -9   5        1.66        2.10      0.58 o 
  -5  -8   5       11.02       11.94      1.51 o 
  -4  -8   5       29.76       33.27      1.21 o 
  -3  -8   5       32.81       37.98      1.26 o 
  -2  -8   5       20.94       23.80      0.72 o 
  -1  -8   5       86.84       83.39      1.99 o 
   0  -8   5       63.43       65.26      1.62 o 
   1  -8   5       17.11       18.85      0.73 o 
   2  -8   5       11.77       10.27      0.77 o 
   3  -8   5       54.94       45.04      1.64 o 
   4  -8   5       67.91       70.19      2.26 o 
   5  -8   5       23.93       23.07      0.82 o 
   6  -8   5        7.24        7.35      0.77 o 
   7  -8   5       61.03       60.12      1.63 o 
   8  -8   5       11.18       11.08      0.73 o 
  -6  -7   5        8.06        8.30      0.89 o 
  -5  -7   5        1.23        1.93      0.41 o 
  -4  -7   5       15.41       15.84      0.82 o 
  -3  -7   5       26.87       28.11      1.01 o 
  -2  -7   5        7.94        7.42      0.39 o 
  -1  -7   5      143.12      147.16      3.06 o 
   0  -7   5        9.22        9.46      0.91 o 
   2  -7   5       34.02       36.71      1.37 o 
   3  -7   5      156.73      168.97      3.33 o 
   4  -7   5        5.52        5.97      0.43 o 
   6  -7   5       15.33       17.07      0.73 o 
   7  -7   5       49.80       51.31      1.55 o 
   8  -7   5        0.08        0.24      0.36 o 
  -7  -6   5        0.69        0.26      0.56 o 
  -6  -6   5        1.88        1.67      0.54 o 
  -5  -6   5        9.77       12.19      0.95 o 
  -4  -6   5       25.45       26.98      1.34 o 
  -3  -6   5       47.95       45.17      1.30 o 
  -2  -6   5        3.56        4.00      0.30 o 
  -1  -6   5      319.76      332.39      8.33 o 
   0  -6   5       69.09       70.33      2.14 o 
   1  -6   5       13.29       12.84      0.45 o 
   2  -6   5       20.83       26.21      0.74 o 
   3  -6   5        1.02        0.83      0.22 o 
   4  -6   5      205.70      209.35      4.06 o 
   5  -6   5       14.94       16.12      0.64 o 
   6  -6   5       30.77       30.56      0.98 o 
   7  -6   5        0.54        0.48      0.30 o 
   8  -6   5       33.54       33.67      2.01 o 
  -7  -5   5       31.26       35.13      1.77 o 
  -6  -5   5       26.06       25.16      1.34 o 
  -5  -5   5        0.96        1.12      0.43 o 
  -4  -5   5        2.52        2.35      0.46 o 
  -3  -5   5      138.05      137.69      3.91 o 
  -2  -5   5      103.95      103.29      2.04 o 
  -1  -5   5       88.02       70.64      1.46 o 
   1  -5   5      879.41      942.10     16.82 o 
   2  -5   5      655.62      682.15     12.28 o 
   3  -5   5       40.01       43.37      1.05 o 
   4  -5   5       15.54       13.64      0.61 o 
   5  -5   5       11.29       12.98      0.57 o 
   6  -5   5      109.43      106.42      3.37 o 
   7  -5   5        0.13        0.51      0.40 o 
   8  -5   5        0.19       -0.47      0.66 o 
   9  -5   5        2.11        1.77      0.76 o 
  -7  -4   5        0.74        0.67      0.47 o 
  -6  -4   5        1.87        1.64      0.49 o 
  -5  -4   5      124.11      118.86      3.57 o 
  -4  -4   5      182.99      175.64      4.84 o 
  -3  -4   5        0.94        1.12      0.33 o 
  -1  -4   5      145.80      139.36      2.52 o 
   0  -4   5       33.93       28.70      1.05 o 
   1  -4   5       75.36       55.69      1.67 o 
   2  -4   5        0.39        0.02      0.24 o 
   3  -4   5     1241.27     1299.81     19.23 o 
   4  -4   5      282.37      283.50      5.31 o 
   5  -4   5       18.93       21.41      1.01 o 
   6  -4   5        0.88        0.42      0.25 o 
   7  -4   5       14.01       15.52      1.29 o 
   8  -4   5       25.08       24.35      1.63 o 
   9  -4   5        0.25       -0.45      0.59 o 
  -8  -3   5        9.92       11.07      0.98 o 
  -7  -3   5       27.22       25.93      1.41 o 
  -6  -3   5       29.66       28.04      1.37 o 
  -5  -3   5       12.97       12.10      0.84 o 
  -4  -3   5       27.35       24.93      1.16 o 
  -3  -3   5      599.82      611.07     14.84 o 
  -2  -3   5      111.23      101.06      2.87 o 
  -1  -3   5       45.52       63.23      1.28 o 
   0  -3   5     1568.92     1585.58     20.82 o 
   1  -3   5      193.31      189.37      4.73 o 
   2  -3   5       17.36       24.68      1.50 o 
   3  -3   5      149.25      136.73      2.21 o 
   4  -3   5        2.64        3.31      0.21 o 
   5  -3   5      310.47      309.80      5.80 o 
   6  -3   5       81.84       75.70      2.87 o 
   7  -3   5       43.28       43.54      2.12 o 
   8  -3   5        4.06        3.02      0.81 o 
  -8  -2   5        2.60        1.77      0.58 o 
  -7  -2   5       10.99       13.50      1.00 o 
  -6  -2   5        0.79        0.64      0.37 o 
  -5  -2   5      383.85      389.67      9.86 o 
  -3  -2   5        6.31        5.80      0.50 o 
  -2  -2   5      151.01      175.97      4.58 o 
  -1  -2   5     1433.01     1452.36     34.16 o 
   0  -2   5      153.77      140.41      2.43 o 
   1  -2   5       21.57       16.09      0.49 o 
   2  -2   5     1481.46     1536.53     27.01 o 
   3  -2   5       14.52       13.42      0.43 o 
   4  -2   5        1.00        2.16      0.30 o 
   5  -2   5        2.41        1.80      0.46 o 
   6  -2   5       56.34       58.14      2.39 o 
   7  -2   5       24.72       26.13      1.62 o 
   8  -2   5       16.85       17.77      1.43 o 
  -8  -1   5        0.82        0.76      0.50 o 
  -7  -1   5       11.98       10.12      0.88 o 
  -6  -1   5       10.90       11.20      0.83 o 
  -5  -1   5      237.47      227.77      6.03 o 
  -4  -1   5        3.39        4.33      0.47 o 
  -3  -1   5      571.15      609.70     14.71 o 
  -2  -1   5      259.67      265.75      6.62 o 
  -1  -1   5      196.75      195.39      4.91 o 
   0  -1   5      292.44      314.09      5.74 o 
   1  -1   5      271.50      271.32      3.81 o 
   2  -1   5      443.44      432.73      7.75 o 
   3  -1   5        0.87        0.46      0.29 o 
   4  -1   5      283.91      295.25      5.91 o 
   5  -1   5       25.83       28.81      1.44 o 
   6  -1   5       59.23       67.08      2.67 o 
   7  -1   5       10.29        8.08      0.96 o 
   8  -1   5        1.90        1.00      0.68 o 
  -8   0   5        1.68        2.13      0.60 o 
  -7   0   5       60.10       58.83      2.18 o 
  -6   0   5       99.10       88.87      2.83 o 
  -5   0   5       49.46       46.19      1.72 o 
  -3   0   5       21.29       36.42      1.29 o 
  -2   0   5      223.82      237.07      4.47 o 
  -1   0   5     1240.81     1378.65     24.29 o 
   0   0   5      534.40      583.90     10.94 o 
   1   0   5       94.87       83.18      1.64 o 
   2   0   5      145.35      165.90      3.07 o 
   3   0   5        9.08       11.06      0.67 o 
   4   0   5       87.41       84.11      1.97 o 
   5   0   5       76.93       77.22      1.99 o 
   6   0   5       15.88       19.56      1.30 o 
   7   0   5        8.40        8.88      0.98 o 
   8   0   5        0.89        0.81      0.70 o 
  -9   1   5       20.49       20.92      1.38 o 
  -8   1   5       20.49       17.71      1.21 o 
  -7   1   5       13.99       13.59      0.96 o 
  -6   1   5       48.75       46.36      1.80 o 
  -5   1   5      129.42      124.49      3.56 o 
  -4   1   5        3.55        3.89      0.32 o 
  -3   1   5      133.15      131.23      2.65 o 
  -2   1   5        5.05        8.26      0.39 o 
  -1   1   5      151.88      182.77      3.46 o 
   0   1   5       45.15       44.32      1.14 o 
   1   1   5     1020.60     1089.74     19.24 o 
   2   1   5       32.10       24.93      1.09 o 
   3   1   5       48.13       50.38      1.81 o 
   4   1   5        0.25       -0.02      0.25 o 
   5   1   5       17.39       19.81      0.90 o 
   6   1   5        0.08       -0.61      0.41 o 
   7   1   5        3.49        3.23      0.80 o 
  -9   2   5       40.44       40.15      1.88 o 
  -8   2   5       15.00       12.76      1.00 o 
  -7   2   5      154.09      146.68      4.29 o 
  -6   2   5      129.67      123.77      3.66 o 
  -5   2   5       25.30       25.36      0.85 o 
  -4   2   5       59.82       64.92      1.53 o 
  -3   2   5        0.30        0.31      0.17 o 
  -2   2   5        0.24        1.07      0.20 o 
  -1   2   5      379.03      395.82      7.17 o 
   0   2   5      301.15      337.85      6.11 o 
   1   2   5      147.13      166.04      4.89 o 
   2   2   5       55.94       52.87      1.89 o 
   3   2   5      146.27      149.47      4.57 o 
   4   2   5       22.40       22.03      0.89 o 
   5   2   5        7.63        8.44      0.66 o 
   6   2   5        0.81        1.09      0.52 o 
   7   2   5        1.57        1.13      0.66 o 
  -8   3   5       24.72       26.73      1.42 o 
  -7   3   5       69.05       69.25      2.43 o 
  -6   3   5      129.44      121.94      3.59 o 
  -5   3   5       54.48       47.87      1.75 o 
  -4   3   5      448.40      443.52      8.16 o 
  -3   3   5       31.52       34.68      0.93 o 
  -2   3   5       15.76       20.95      0.65 o 
  -1   3   5        4.78        6.29      0.33 o 
   0   3   5        0.12        0.12      0.29 o 
   1   3   5       43.44       36.24      1.49 o 
   2   3   5       95.47       99.50      3.26 o 
   3   3   5       14.71       14.09      1.02 o 
   4   3   5       28.22       25.68      1.02 o 
   5   3   5        0.03       -0.70      0.64 o 
   6   3   5        0.25       -0.63      0.63 o 
  -8   4   5       23.78       18.68      1.20 o 
  -7   4   5        8.12        9.09      0.84 o 
  -6   4   5       36.89       40.67      1.64 o 
  -5   4   5      357.40      376.07     13.08 o 
  -4   4   5      167.75      182.35      3.60 o 
  -3   4   5       34.00       28.37      0.85 o 
  -2   4   5      579.58      594.93     10.71 o 
  -1   4   5      277.88      299.52      5.50 o 
   0   4   5        0.70        1.06      0.41 o 
   1   4   5       11.62        9.02      0.77 o 
   2   4   5        0.31       -0.45      0.45 o 
   3   4   5        0.53        0.01      0.53 o 
   4   4   5       33.97       31.87      1.16 o 
   5   4   5        0.01       -0.01      0.40 o 
   6   4   5        0.00       -0.28      0.48 o 
  -8   5   5        0.88        0.39      0.55 o 
  -7   5   5       36.20       39.88      1.69 o 
  -6   5   5       19.98       14.67      0.96 o 
  -5   5   5       47.41       40.21      1.58 o 
  -4   5   5       52.99       57.70      1.42 o 
  -3   5   5      152.90      173.78      3.42 o 
  -2   5   5      299.01      323.74      9.29 o 
  -1   5   5        1.72        0.62      0.46 o 
   0   5   5       50.14       45.97      1.91 o 
   1   5   5       12.04       13.26      1.10 o 
   2   5   5        0.02        0.22      0.63 o 
   3   5   5        0.29       -0.89      0.66 o 
   4   5   5        0.07       -0.52      0.35 o 
   5   5   5        0.13       -1.23      0.91 o 
  -7   6   5        0.85        0.49      0.49 o 
  -6   6   5       29.63       30.75      1.43 o 
  -5   6   5       30.77       29.20      1.27 o 
  -4   6   5       40.52       37.30      1.08 o 
  -3   6   5      105.85       92.87      2.03 o 
  -2   6   5      217.09      229.03      6.80 o 
  -1   6   5       39.72       44.18      1.94 o 
   0   6   5       36.21       39.58      1.89 o 
   1   6   5        0.19       -0.11      0.60 o 
   2   6   5       12.75       13.00      1.30 o 
   3   6   5        0.20       -1.00      0.71 o 
   4   6   5        0.66       -1.16      0.77 o 
  -7   7   5       18.03       22.88      1.31 o 
  -6   7   5        2.15        1.82      0.56 o 
  -5   7   5        4.90        6.32      0.68 o 
  -4   7   5        0.10        0.35      0.28 o 
  -3   7   5       61.79       60.09      2.39 o 
  -2   7   5        8.52        5.57      0.87 o 
  -1   7   5       14.42        9.59      1.08 o 
   0   7   5        8.52       10.14      1.17 o 
   1   7   5       18.00       18.85      1.51 o 
   2   7   5        6.60        6.88      1.18 o 
   3   7   5        5.84        6.71      1.26 o 
  -6   8   5        5.21        5.74      0.74 o 
  -5   8   5        3.22        3.53      0.60 o 
  -3   8   5       91.04       99.91      3.63 o 
  -2   8   5        2.25        0.49      0.67 o 
  -1   8   5        0.19       -0.38      0.71 o 
   0   8   5        0.43       -1.14      0.76 o 
   1   8   5        3.58        2.46      1.02 o 
  -3   9   5        0.05        0.00      0.80 o 
  -2   9   5        0.47       -0.63      0.81 o 
  -1   9   5        7.04        8.71      1.35 o 
   1 -12   6        4.54        6.95      0.63 o 
   2 -12   6        6.01        7.62      0.87 o 
   3 -12   6        0.38        0.34      0.53 o 
   4 -12   6        5.52        4.84      0.77 o 
  -2 -11   6        0.96        1.19      0.34 o 
  -1 -11   6        0.32        0.37      0.24 o 
   0 -11   6        0.52        1.20      0.39 o 
   1 -11   6       32.43       32.50      1.15 o 
   2 -11   6        4.10        2.95      0.62 o 
   3 -11   6        0.21        0.34      0.47 o 
   4 -11   6        0.21        1.35      0.54 o 
   5 -11   6       33.97       34.63      1.60 o 
   6 -11   6        2.87        2.56      0.62 o 
  -3 -10   6        5.28        6.06      0.92 o 
  -2 -10   6       20.55       22.56      0.79 o 
  -1 -10   6        0.55        0.51      0.24 o 
   0 -10   6        6.61        8.21      0.83 o 
   1 -10   6        0.05       -0.13      0.39 o 
   2 -10   6       14.31       14.39      0.95 o 
   3 -10   6       11.41        9.84      0.83 o 
   4 -10   6        0.04       -0.60      0.43 o 
   5 -10   6        0.10        0.47      0.43 o 
   6 -10   6       22.97       25.13      1.30 o 
   7 -10   6        0.29        1.43      0.55 o 
  -4  -9   6       27.31       31.00      1.64 o 
  -3  -9   6        6.34        8.41      1.09 o 
  -2  -9   6       15.10       15.22      0.61 o 
  -1  -9   6       26.81       28.48      1.03 o 
   0  -9   6      100.09       95.36      2.99 o 
   1  -9   6        0.09        0.09      0.37 o 
   2  -9   6        0.63       -0.09      0.35 o 
   3  -9   6        1.48       -0.08      0.42 o 
   4  -9   6      138.18      142.24      4.06 o 
   5  -9   6        6.63        6.79      0.71 o 
   6  -9   6       10.38        9.59      0.81 o 
   7  -9   6        1.39        2.40      0.60 o 
  -5  -8   6        5.18        5.49      0.80 o 
  -4  -8   6        8.17        7.52      0.85 o 
  -3  -8   6        4.72        5.97      0.72 o 
  -2  -8   6      194.30      192.74      3.65 o 
  -1  -8   6        9.64       10.36      0.45 o 
   0  -8   6       29.05       27.87      1.29 o 
   1  -8   6      105.49      100.28      3.01 o 
   2  -8   6       56.34       56.41      1.93 o 
   3  -8   6        7.95        9.26      0.72 o 
   4  -8   6        3.56        2.91      0.49 o 
   5  -8   6       25.35       25.44      1.86 o 
   6  -8   6       10.00       11.58      0.62 o 
   7  -8   6        2.01        2.08      0.43 o 
   8  -8   6        5.29        6.58      0.61 o 
  -6  -7   6        5.22        6.56      0.85 o 
  -5  -7   6        0.24        0.51      0.43 o 
  -4  -7   6        1.49        1.56      0.51 o 
  -3  -7   6       27.38       25.46      1.31 o 
  -2  -7   6       20.98       21.79      1.15 o 
  -1  -7   6        3.57        4.30      0.30 o 
   0  -7   6      199.02      189.34      5.07 o 
   1  -7   6        0.03        0.30      0.30 o 
   2  -7   6        2.19        1.52      0.42 o 
   3  -7   6      359.95      356.64      6.65 o 
   4  -7   6       11.76       11.68      0.57 o 
   5  -7   6        4.38        4.52      0.42 o 
   6  -7   6        1.00        0.90      0.32 o 
   7  -7   6       24.64       26.03      0.97 o 
   8  -7   6        2.82        4.15      0.89 o 
  -6  -6   6        0.59        1.02      0.50 o 
  -5  -6   6        7.78        7.31      0.79 o 
  -4  -6   6        2.73        3.20      0.58 o 
  -3  -6   6       28.55       28.17      1.33 o 
  -2  -6   6        2.70        2.61      0.30 o 
  -1  -6   6        0.98        0.98      0.22 o 
   0  -6   6       21.42       19.59      0.93 o 
   1  -6   6       60.59       64.18      1.43 o 
   2  -6   6      113.64      112.13      2.30 o 
   3  -6   6        0.27        0.32      0.20 o 
   4  -6   6       70.35       72.35      1.66 o 
   5  -6   6       77.98       79.93      1.83 o 
   6  -6   6        0.04       -0.29      0.35 o 
   7  -6   6        2.04        1.74      0.58 o 
   8  -6   6       47.38       50.70      2.52 o 
  -7  -5   6        1.11        0.83      0.55 o 
  -6  -5   6        7.06        7.20      0.80 o 
  -5  -5   6        0.36        0.08      0.37 o 
  -4  -5   6        9.30        9.27      0.77 o 
  -3  -5   6       44.26       46.81      1.77 o 
  -2  -5   6       32.78       36.65      1.45 o 
  -1  -5   6       24.05       20.55      0.65 o 
   0  -5   6       56.13       56.60      1.81 o 
   1  -5   6        1.40        0.42      0.24 o 
   2  -5   6       83.01       88.04      1.85 o 
   3  -5   6        8.65       10.33      0.46 o 
   4  -5   6        0.14        0.40      0.40 o 
   5  -5   6       17.01       18.89      0.69 o 
   6  -5   6       33.47       32.70      1.00 o 
   7  -5   6       61.18       66.77      2.80 o 
   8  -5   6        4.50        4.83      0.95 o 
  -7  -4   6        0.21        0.21      0.45 o 
  -6  -4   6        4.87        5.57      0.75 o 
  -5  -4   6        7.73        7.81      0.72 o 
  -4  -4   6      279.79      290.65      7.58 o 
  -3  -4   6       79.22       86.65      2.70 o 
  -2  -4   6       18.70       20.09      0.96 o 
  -1  -4   6      120.54      125.11      2.33 o 
   0  -4   6      368.99      388.43      5.32 o 
   1  -4   6      157.22      152.29      3.97 o 
   2  -4   6       40.72       42.00      1.37 o 
   3  -4   6       67.70       76.83      1.37 o 
   4  -4   6        0.41        0.16      0.18 o 
   5  -4   6        8.01        8.88      0.51 o 
   6  -4   6        1.05        0.51      0.50 o 
   7  -4   6       84.12       95.10      3.60 o 
   8  -4   6        1.20        0.62      0.67 o 
  -8  -3   6        8.69       12.45      1.13 o 
  -7  -3   6        4.26        5.09      0.72 o 
  -6  -3   6       10.64       10.39      0.89 o 
  -5  -3   6       46.71       46.41      1.83 o 
  -4  -3   6       40.02       34.75      1.47 o 
  -3  -3   6        7.49        6.87      0.60 o 
  -2  -3   6       98.76      113.32      3.21 o 
  -1  -3   6       64.27       70.80      2.13 o 
   0  -3   6       11.16       10.29      0.41 o 
   1  -3   6      232.01      256.52      6.33 o 
   2  -3   6       50.40       52.42      2.38 o 
   3  -3   6      102.35       99.64      1.69 o 
   4  -3   6       43.32       48.64      0.95 o 
   5  -3   6       22.35       26.21      1.35 o 
   6  -3   6       23.64       25.59      1.46 o 
   7  -3   6       27.09       24.03      1.60 o 
   8  -3   6        2.65        1.42      0.75 o 
  -8  -2   6        1.19        0.55      0.49 o 
  -7  -2   6       11.34       12.63      0.98 o 
  -6  -2   6       35.11       34.53      1.55 o 
  -5  -2   6       13.57       15.31      0.98 o 
  -4  -2   6      144.71      140.61      3.98 o 
  -3  -2   6        2.68        3.77      0.45 o 
  -2  -2   6      172.74      173.45      4.57 o 
  -1  -2   6      292.06      341.70      8.41 o 
   0  -2   6       23.11       30.84      1.08 o 
   1  -2   6      333.29      336.70      4.76 o 
   2  -2   6        5.61        6.58      0.32 o 
   3  -2   6        4.34        5.00      0.24 o 
   4  -2   6        0.13       -0.15      0.18 o 
   5  -2   6        2.72        1.58      0.50 o 
   6  -2   6       72.53       76.11      2.93 o 
   7  -2   6        5.46        3.94      0.84 o 
   8  -2   6        1.75        1.02      0.70 o 
  -8  -1   6       45.85       51.10      2.17 o 
  -7  -1   6        0.00       -0.49      0.33 o 
  -6  -1   6       49.73       48.59      1.91 o 
  -5  -1   6       88.28       87.43      2.80 o 
  -4  -1   6       27.42       27.50      1.21 o 
  -3  -1   6      187.46      195.93      5.15 o 
  -2  -1   6       17.62        9.85      0.58 o 
  -1  -1   6       56.04       68.15      1.53 o 
   0  -1   6      200.76      214.43      4.86 o 
   1  -1   6       37.78       44.49      1.03 o 
   2  -1   6       29.64       37.43      0.66 o 
   3  -1   6      104.61      100.05      3.09 o 
   4  -1   6        2.25        1.67      0.27 o 
   5  -1   6        6.53        6.88      0.77 o 
   6  -1   6       15.89       14.66      1.17 o 
   7  -1   6        1.54        0.51      0.63 o 
   8  -1   6        4.43        3.12      0.88 o 
  -8   0   6        3.77        3.57      0.68 o 
  -7   0   6        0.43        0.38      0.49 o 
  -6   0   6       21.56       25.12      1.29 o 
  -5   0   6        9.06       10.16      0.79 o 
  -4   0   6        2.87        2.21      0.41 o 
  -3   0   6      150.64      144.53      3.90 o 
  -2   0   6       63.25       78.82      1.74 o 
  -1   0   6      209.06      207.39      3.95 o 
   0   0   6      166.14      157.60      3.03 o 
   1   0   6      182.29      194.65      4.16 o 
   2   0   6      253.51      282.18      7.97 o 
   3   0   6       31.46       34.89      1.39 o 
   4   0   6       26.55       32.47      1.66 o 
   5   0   6        3.10        3.10      0.81 o 
   6   0   6       35.82       32.52      1.69 o 
   7   0   6        0.02       -0.77      0.51 o 
  -8   1   6       17.17       18.49      1.29 o 
  -7   1   6       38.16       39.48      1.73 o 
  -6   1   6      106.90      106.96      3.07 o 
  -5   1   6        1.00        0.52      0.30 o 
  -4   1   6      162.08      163.54      3.32 o 
  -3   1   6       30.76       32.69      0.94 o 
  -2   1   6       37.71       37.54      2.02 o 
  -1   1   6      115.58      124.48      2.49 o 
   0   1   6        9.06        4.68      0.28 o 
   1   1   6        7.96        5.79      0.58 o 
   2   1   6       51.69       52.78      1.91 o 
   3   1   6      158.71      157.66      4.73 o 
   4   1   6       72.64       65.57      1.72 o 
   5   1   6        0.20        0.34      0.33 o 
   6   1   6        5.48        4.90      0.77 o 
   7   1   6        2.86        3.57      0.83 o 
  -8   2   6        0.69        0.58      0.53 o 
  -7   2   6        7.87        6.08      0.75 o 
  -6   2   6       78.30       81.17      1.98 o 
  -5   2   6      212.64      213.83      4.26 o 
  -4   2   6      356.20      362.09      6.80 o 
  -3   2   6       15.76       15.77      0.62 o 
  -2   2   6        9.89       12.87      0.51 o 
  -1   2   6       38.56       38.54      0.96 o 
   0   2   6       77.55       79.53      2.68 o 
   1   2   6      169.55      168.50      5.04 o 
   2   2   6       48.09       47.31      1.81 o 
   3   2   6        0.21        0.49      0.43 o 
   4   2   6       43.15       42.08      1.30 o 
   5   2   6       65.86       61.53      1.79 o 
   6   2   6       12.04       10.81      1.12 o 
  -8   3   6        2.55        2.09      0.62 o 
  -7   3   6       21.57       20.19      1.18 o 
  -6   3   6       21.66       19.58      1.09 o 
  -5   3   6        6.62        5.97      0.47 o 
  -4   3   6       11.07       11.42      0.57 o 
  -3   3   6      258.35      248.93      4.76 o 
  -2   3   6      534.50      579.41     10.48 o 
  -1   3   6       81.31       82.22      2.82 o 
   0   3   6       36.76       34.59      1.50 o 
   1   3   6       15.99       15.45      0.96 o 
   2   3   6       30.41       34.16      1.54 o 
   3   3   6      150.33      136.27      4.40 o 
   4   3   6       32.45       28.36      1.10 o 
   5   3   6        3.07        2.06      0.49 o 
   6   3   6       28.79       27.55      1.38 o 
  -8   4   6       13.99       14.60      1.10 o 
  -7   4   6        0.23        0.12      0.45 o 
  -6   4   6       52.97       51.42      1.93 o 
  -5   4   6       45.66       40.84      1.18 o 
  -4   4   6       46.05       44.23      1.21 o 
  -3   4   6      182.26      185.98      3.65 o 
  -2   4   6       43.39       43.15      1.11 o 
  -1   4   6      227.15      222.09      6.56 o 
   0   4   6      432.16      424.94     11.93 o 
   1   4   6        5.72        3.90      0.67 o 
   2   4   6        0.09       -0.63      0.51 o 
   3   4   6       23.81       22.58      1.51 o 
   4   4   6        7.22        7.03      0.97 o 
   5   4   6       25.43       27.28      1.22 o 
  -7   5   6        7.27        6.74      0.77 o 
  -6   5   6       38.46       40.34      1.69 o 
  -5   5   6        4.70        4.07      0.42 o 
  -4   5   6       92.54       94.15      2.42 o 
  -3   5   6       57.44       54.57      1.40 o 
  -2   5   6       16.01       17.35      1.12 o 
  -1   5   6      318.21      310.98      8.97 o 
   0   5   6        2.27        2.17      0.63 o 
   1   5   6       73.30       78.10      2.91 o 
   2   5   6      256.77      255.25      7.76 o 
   3   5   6        7.68        5.97      1.08 o 
   4   5   6        0.01       -0.36      0.41 o 
  -7   6   6        3.45        3.68      0.66 o 
  -6   6   6        0.06        0.07      0.46 o 
  -5   6   6       11.69       11.31      0.85 o 
  -4   6   6        1.09        1.32      0.33 o 
  -3   6   6       12.44       12.62      1.02 o 
  -2   6   6      101.70       99.24      3.45 o 
  -1   6   6       64.41       57.82      2.38 o 
   0   6   6       15.17       17.03      1.23 o 
   1   6   6       39.63       43.03      2.13 o 
   2   6   6        0.24        1.48      0.84 o 
   3   6   6        8.38       11.07      1.35 o 
  -6   7   6        6.34        9.83      0.92 o 
  -5   7   6        0.38        0.63      0.47 o 
  -4   7   6        1.63        2.25      0.64 o 
  -3   7   6       61.43       63.60      2.55 o 
  -2   7   6       38.76       39.88      1.92 o 
  -1   7   6        0.00       -0.18      0.58 o 
   0   7   6       43.70       37.82      1.98 o 
   1   7   6       76.22       68.11      3.01 o 
   2   7   6        8.56        6.93      1.21 o 
  -3   8   6        2.91        4.53      0.87 o 
  -2   8   6        4.02        3.87      0.93 o 
  -1   8   6        0.20       -0.93      0.62 o 
   0   8   6        0.24        1.48      0.87 o 
   1 -12   7       14.12       15.55      1.14 o 
   2 -12   7        1.06        2.53      0.67 o 
   3 -12   7        0.57        1.31      0.59 o 
  -1 -11   7        0.40        0.41      0.34 o 
   0 -11   7        9.14        9.14      0.88 o 
   1 -11   7        1.34        1.84      0.54 o 
   2 -11   7        0.01       -0.26      0.43 o 
   3 -11   7        2.25        1.89      0.54 o 
   4 -11   7        9.11        5.11      0.74 o 
   5 -11   7        0.17        1.44      0.58 o 
  -3 -10   7        0.64        0.00      0.50 o 
  -2 -10   7       24.39       25.86      1.00 o 
  -1 -10   7        1.49        0.96      0.35 o 
   0 -10   7        8.24        8.22      0.84 o 
   1 -10   7        1.43        1.82      0.53 o 
   2 -10   7        3.38        2.48      0.56 o 
   3 -10   7        6.38        6.57      0.72 o 
   4 -10   7        9.73        6.78      0.74 o 
   5 -10   7        4.34        3.28      0.62 o 
   6 -10   7        7.56        4.56      0.67 o 
  -4  -9   7        4.91        6.21      0.85 o 
  -3  -9   7        6.21        7.42      0.87 o 
  -2  -9   7        4.77        5.25      0.49 o 
  -1  -9   7        0.41        0.76      0.32 o 
   0  -9   7       66.43       64.46      2.30 o 
   1  -9   7        2.22        2.56      0.54 o 
   2  -9   7       10.62        9.80      0.80 o 
   3  -9   7        4.87        4.52      0.66 o 
   4  -9   7        0.69        0.25      0.42 o 
   5  -9   7       13.56       13.09      0.89 o 
   6  -9   7        8.01        7.24      0.77 o 
   7  -9   7        0.02       -0.17      0.42 o 
  -5  -8   7        3.09        4.82      0.76 o 
  -4  -8   7        7.63        7.50      0.87 o 
  -3  -8   7        2.23        2.11      0.55 o 
  -2  -8   7       18.22       20.86      0.83 o 
  -1  -8   7       38.82       37.21      1.09 o 
   0  -8   7      136.06      135.36      3.93 o 
   1  -8   7        0.05        0.32      0.33 o 
   2  -8   7      170.67      151.07      4.24 o 
   3  -8   7        4.88        5.57      0.62 o 
   4  -8   7       36.27       37.21      1.50 o 
   5  -8   7        4.67        3.98      0.55 o 
   6  -8   7        4.66        3.86      0.90 o 
   7  -8   7        0.99        0.34      0.35 o 
  -5  -7   7        2.59        3.15      0.66 o 
  -4  -7   7       20.35       21.57      1.27 o 
  -3  -7   7       13.25       12.92      0.96 o 
  -2  -7   7        2.24        3.06      0.36 o 
  -1  -7   7       28.62       30.22      0.92 o 
   0  -7   7       56.55       61.88      2.10 o 
   1  -7   7      143.74      143.98      4.02 o 
   2  -7   7      246.51      239.64      6.25 o 
   3  -7   7        0.09        0.09      0.25 o 
   4  -7   7      162.04      152.10      4.21 o 
   5  -7   7       81.01       81.01      1.91 o 
   6  -7   7        4.34        4.28      0.56 o 
   7  -7   7        9.26        9.76      1.09 o 
   8  -7   7       14.00       15.02      1.35 o 
  -6  -6   7       14.61       14.95      1.13 o 
  -5  -6   7        4.28        5.95      0.76 o 
  -4  -6   7       19.24       19.20      1.17 o 
  -3  -6   7        9.94        8.94      0.79 o 
  -2  -6   7       44.96       46.35      1.80 o 
  -1  -6   7        7.20        6.72      0.41 o 
   0  -6   7        7.75        6.76      0.62 o 
   1  -6   7       12.18       11.73      0.74 o 
   2  -6   7       72.90       75.51      1.69 o 
   3  -6   7       18.72       20.49      0.70 o 
   4  -6   7      133.85      134.46      2.82 o 
   5  -6   7        0.18        0.04      0.25 o 
   6  -6   7       25.81       26.25      0.93 o 
   7  -6   7       14.22       12.95      1.16 o 
   8  -6   7        2.40        1.81      0.81 o 
  -7  -5   7        0.22       -0.46      0.49 o 
  -6  -5   7        7.54        8.76      0.93 o 
  -5  -5   7       76.39       77.00      2.72 o 
  -4  -5   7        0.01        0.14      0.35 o 
  -3  -5   7      249.11      247.29      6.59 o 
  -2  -5   7        0.02        1.23      0.35 o 
  -1  -5   7       33.65       34.89      1.49 o 
   0  -5   7        0.49        0.63      0.15 o 
   1  -5   7       54.50       56.19      1.81 o 
   2  -5   7        0.58        0.23      0.22 o 
   3  -5   7        0.56        0.45      0.19 o 
   4  -5   7      164.36      170.33      3.40 o 
   5  -5   7        7.99        9.22      0.50 o 
   6  -5   7       10.51       10.11      0.96 o 
   7  -5   7        2.35        3.85      0.87 o 
   8  -5   7       13.61       11.75      1.33 o 
  -7  -4   7        8.84       11.44      1.04 o 
  -6  -4   7        7.29        6.42      0.83 o 
  -5  -4   7        7.67        8.47      0.83 o 
  -4  -4   7       24.30       21.47      1.18 o 
  -3  -4   7       78.13       71.92      2.39 o 
  -2  -4   7      239.85      261.21      6.78 o 
  -1  -4   7      105.33       90.46      1.82 o 
   0  -4   7        0.42        0.49      0.17 o 
   1  -4   7      145.27      153.82      4.06 o 
   2  -4   7       71.78       72.07      1.76 o 
   3  -4   7        2.36        2.25      0.22 o 
   4  -4   7        5.55        4.54      0.35 o 
   5  -4   7        0.54        0.70      0.45 o 
   6  -4   7       19.26       20.20      1.34 o 
   7  -4   7        0.51        0.17      0.60 o 
   8  -4   7        1.34        1.68      0.81 o 
  -7  -3   7       13.12       13.00      1.06 o 
  -6  -3   7        2.17        1.84      0.54 o 
  -5  -3   7        2.78        2.02      0.51 o 
  -4  -3   7      215.56      203.89      5.57 o 
  -3  -3   7       49.86       49.89      1.81 o 
  -2  -3   7        0.23        0.54      0.30 o 
  -1  -3   7       13.50       20.91      0.95 o 
   0  -3   7      850.19      911.30     14.62 o 
   1  -3   7       96.60       82.04      1.38 o 
   2  -3   7        0.49        2.29      0.62 o 
   3  -3   7      342.64      357.47      5.50 o 
   4  -3   7       17.89       15.72      0.65 o 
   5  -3   7        4.97        6.43      0.75 o 
   6  -3   7        3.13        2.36      0.63 o 
   7  -3   7       39.49       41.17      2.14 o 
   8  -3   7        0.03        0.18      0.67 o 
  -8  -2   7        2.50        1.80      0.67 o 
  -7  -2   7        7.50        7.67      0.87 o 
  -6  -2   7       41.47       40.87      1.77 o 
  -5  -2   7       39.65       38.36      1.66 o 
  -4  -2   7        4.65        4.39      0.56 o 
  -3  -2   7       55.65       56.99      1.95 o 
  -2  -2   7       22.98       19.88      0.93 o 
  -1  -2   7      246.58      243.60      6.19 o 
   0  -2   7        4.93        5.03      0.51 o 
   1  -2   7       74.46       75.48      1.26 o 
   2  -2   7      370.38      382.10      5.38 o 
   3  -2   7        7.99        7.16      0.62 o 
   4  -2   7        0.06        0.12      0.42 o 
   5  -2   7      115.89      112.88      3.86 o 
   6  -2   7       22.53       20.78      1.37 o 
   7  -2   7        1.18        1.18      0.64 o 
  -8  -1   7        6.58        6.05      0.84 o 
  -7  -1   7       46.59       44.87      1.93 o 
  -6  -1   7       86.28       83.73      2.84 o 
  -5  -1   7      234.39      225.59      6.10 o 
  -4  -1   7      247.27      241.46      6.36 o 
  -3  -1   7        0.04       -0.07      0.25 o 
  -2  -1   7        1.33        3.65      0.41 o 
  -1  -1   7       97.94       92.94      2.02 o 
   0  -1   7       66.16       66.23      1.88 o 
   1  -1   7      175.84      170.59      3.29 o 
   2  -1   7        3.04        4.23      0.53 o 
   3  -1   7        9.04        5.52      0.59 o 
   4  -1   7      122.12      120.86      2.79 o 
   5  -1   7        3.33        4.10      0.68 o 
   6  -1   7        5.16        5.51      0.81 o 
   7  -1   7       10.13       10.56      1.16 o 
  -8   0   7        0.25        0.46      0.55 o 
  -7   0   7        5.27        5.34      0.77 o 
  -6   0   7       35.12       32.49      1.51 o 
  -5   0   7       81.64       77.37      2.56 o 
  -4   0   7       72.59       76.15      4.28 o 
  -3   0   7      162.56      169.95      3.45 o 
  -2   0   7      390.24      389.25      7.24 o 
  -1   0   7       17.10       16.94      0.61 o 
   0   0   7      278.68      258.21      4.84 o 
   1   0   7        1.72        1.34      0.39 o 
   2   0   7       10.82       11.41      0.80 o 
   3   0   7       18.27       20.15      1.06 o 
   4   0   7       22.55       22.08      1.06 o 
   5   0   7       10.28        8.46      0.63 o 
   6   0   7       22.85       24.30      1.51 o 
   7   0   7        4.47        6.11      0.97 o 
  -8   1   7        0.00        0.08      0.51 o 
  -7   1   7        0.23        0.32      0.49 o 
  -6   1   7       11.63       10.53      0.70 o 
  -5   1   7        3.18        4.63      0.52 o 
  -4   1   7        4.68        4.77      1.03 o 
  -3   1   7       76.41       68.73      1.64 o 
  -2   1   7       99.08       97.01      2.10 o 
  -1   1   7      371.37      358.45      6.62 o 
   0   1   7      207.62      216.81      6.41 o 
   1   1   7       14.81       12.99      0.88 o 
   2   1   7       48.72       48.27      1.88 o 
   3   1   7       21.81       20.75      1.14 o 
   4   1   7        5.83        7.47      0.57 o 
   5   1   7        0.58        0.85      1.86 o 
   6   1   7        2.18        3.83      0.80 o 
  -8   2   7       29.68       27.18      1.51 o 
  -7   2   7        0.39       -0.57      0.38 o 
  -6   2   7        0.12        0.05      0.31 o 
  -5   2   7       15.02       13.04      0.69 o 
  -4   2   7        8.46        8.52      0.52 o 
  -3   2   7       14.92       15.78      0.64 o 
  -2   2   7       22.07       26.49      0.82 o 
  -1   2   7      473.63      435.18     12.22 o 
   0   2   7      161.66      158.28      4.88 o 
   1   2   7       73.62       75.73      2.68 o 
   2   2   7       31.30       44.71      1.85 o 
   3   2   7       10.44        8.23      0.83 o 
   4   2   7        5.66        5.39      0.54 o 
   5   2   7       13.39       12.58      0.83 o 
   6   2   7        1.22        2.15      0.74 o 
  -7   3   7        0.50        0.32      0.47 o 
  -6   3   7       52.13       42.64      1.75 o 
  -5   3   7        2.05        2.56      0.38 o 
  -4   3   7        7.46        5.03      0.43 o 
  -3   3   7        3.30        2.18      0.31 o 
  -2   3   7       12.23       10.34      0.92 o 
  -1   3   7       28.27       33.54      1.60 o 
   0   3   7      128.80      130.47      4.18 o 
   1   3   7       68.56       63.35      2.38 o 
   2   3   7       10.41        9.74      0.95 o 
   3   3   7       10.96       10.99      1.09 o 
   4   3   7        0.65        0.31      0.38 o 
   5   3   7        0.00       -0.58      0.43 o 
  -7   4   7       12.72       13.97      1.02 o 
  -6   4   7        6.28        7.65      0.77 o 
  -5   4   7        3.86        5.83      0.61 o 
  -4   4   7       11.82        9.10      0.55 o 
  -3   4   7       11.14       12.92      0.60 o 
  -2   4   7      251.11      234.28      6.99 o 
  -1   4   7        7.85       11.11      0.95 o 
   0   4   7        0.07       -0.14      0.43 o 
   1   4   7       30.79       32.61      1.60 o 
   2   4   7       14.78       17.01      1.29 o 
   3   4   7        1.72        1.44      0.80 o 
   4   4   7        8.43        7.57      0.71 o 
  -7   5   7        0.19        1.00      0.55 o 
  -6   5   7        0.32        2.06      0.59 o 
  -5   5   7       19.83       25.15      1.10 o 
  -4   5   7       43.72       47.63      1.31 o 
  -3   5   7       18.87       13.99      1.08 o 
  -2   5   7        6.63       11.61      1.01 o 
  -1   5   7       43.25       40.16      1.84 o 
   0   5   7       50.52       44.22      2.00 o 
   1   5   7       78.03       67.64      2.72 o 
   2   5   7        0.06       -0.67      0.67 o 
   3   5   7       33.72       33.16      2.01 o 
  -6   6   7       11.38       13.38      1.02 o 
  -4   6   7        0.90        0.67      0.55 o 
  -3   6   7        0.41        0.24      0.51 o 
  -2   6   7       94.58       92.51      3.31 o 
  -1   6   7        2.68        0.42      0.60 o 
   0   6   7       15.19       17.55      1.29 o 
   1   6   7        6.38        7.64      1.04 o 
   2   6   7        4.54        5.71      1.12 o 
  -4   7   7        0.08       -0.32      0.56 o 
  -3   7   7        8.51       10.69      1.09 o 
  -2   7   7        0.21        0.38      0.64 o 
  -1   7   7        6.21        9.15      1.06 o 
   0   7   7        0.08        0.22      0.76 o 
  -1 -11   8        0.68        1.42      0.42 o 
   0 -11   8        4.60        1.90      0.60 o 
   1 -11   8        1.25        2.05      0.59 o 
   2 -11   8        5.01        5.78      0.75 o 
   3 -11   8        1.36        1.46      0.55 o 
   4 -11   8        0.73        0.63      0.51 o 
  -2 -10   8        0.33        0.42      0.43 o 
  -1 -10   8        6.46        7.64      0.60 o 
   0 -10   8       31.14       32.75      1.56 o 
   1 -10   8        7.68       10.35      0.89 o 
   2 -10   8       42.49       38.61      1.71 o 
   3 -10   8        1.95        2.46      0.59 o 
   4 -10   8       12.11       13.01      0.97 o 
   5 -10   8        0.59        2.43      0.55 o 
   6 -10   8        4.34        4.23      0.67 o 
  -4  -9   8       18.39       18.99      1.33 o 
  -3  -9   8        0.01        0.26      0.47 o 
  -2  -9   8        9.35        8.28      0.60 o 
  -1  -9   8       53.46       58.23      1.61 o 
   0  -9   8        5.80        5.33      0.68 o 
   1  -9   8        0.31        0.97      0.45 o 
   2  -9   8       68.61       69.41      2.41 o 
   3  -9   8       14.88       15.46      1.00 o 
   4  -9   8       19.62       16.86      1.02 o 
   5  -9   8        0.58        1.30      0.47 o 
   6  -9   8        8.88        9.78      0.83 o 
  -4  -8   8        0.25        0.76      0.50 o 
  -3  -8   8       17.33       16.86      1.16 o 
  -2  -8   8      195.86      189.43      3.66 o 
  -1  -8   8        1.43        1.31      0.54 o 
   0  -8   8       21.59       19.93      1.10 o 
   1  -8   8       28.44       32.02      1.42 o 
   2  -8   8       17.85       20.31      1.09 o 
   3  -8   8        0.11       -0.28      0.38 o 
   4  -8   8       89.46       95.03      2.95 o 
   5  -8   8       36.00       34.74      1.50 o 
   6  -8   8       33.92       32.97      1.11 o 
   7  -8   8        0.53        1.21      0.66 o 
  -5  -7   8       59.99       64.04      2.58 o 
  -4  -7   8       22.09       23.09      1.39 o 
  -3  -7   8        3.64        3.31      0.67 o 
  -2  -7   8        9.57        8.80      0.84 o 
  -1  -7   8        0.10       -0.30      0.20 o 
   0  -7   8      101.51      100.85      1.73 o 
   1  -7   8        2.34        4.02      0.55 o 
   2  -7   8        4.55        3.32      0.50 o 
   3  -7   8       80.89       85.48      1.94 o 
   4  -7   8        0.29        0.19      0.29 o 
   5  -7   8        0.71        0.58      0.39 o 
   6  -7   8       63.31       71.12      2.84 o 
   7  -7   8        1.99        1.61      0.71 o 
  -6  -6   8        0.05        0.28      0.54 o 
  -5  -6   8       74.23       76.13      2.80 o 
  -4  -6   8       14.20       14.00      1.06 o 
  -3  -6   8      349.59      337.84      8.85 o 
  -2  -6   8       60.68       59.13      2.16 o 
  -1  -6   8       13.04       12.98      0.59 o 
   0  -6   8        6.44        6.19      0.41 o 
   1  -6   8       79.76       81.46      2.53 o 
   2  -6   8       71.60       73.17      1.68 o 
   3  -6   8        2.43        2.94      0.37 o 
   4  -6   8        3.71        3.37      0.59 o 
   5  -6   8       11.13       13.19      0.64 o 
   6  -6   8        3.82        4.07      0.74 o 
   7  -6   8        1.15        2.13      0.79 o 
  -6  -5   8       17.98       16.71      1.23 o 
  -5  -5   8       33.54       30.72      1.55 o 
  -4  -5   8        4.88        5.08      0.75 o 
  -3  -5   8      112.63      106.63      3.36 o 
  -2  -5   8        0.02        0.47      0.34 o 
  -1  -5   8       32.62       29.85      0.96 o 
   0  -5   8      132.90      135.35      3.09 o 
   1  -5   8       74.34       71.04      2.21 o 
   2  -5   8       11.75       12.25      0.74 o 
   3  -5   8       23.13       24.96      0.68 o 
   4  -5   8       35.34       38.50      1.07 o 
   5  -5   8        1.86        1.73      0.56 o 
   6  -5   8        0.08        0.04      0.49 o 
   7  -5   8       10.55       11.46      1.22 o 
  -7  -4   8        4.13        5.38      0.87 o 
  -6  -4   8        2.53        2.28      0.63 o 
  -5  -4   8        1.67        1.51      0.49 o 
  -4  -4   8      227.89      216.97      5.99 o 
  -3  -4   8       52.86       54.40      2.02 o 
  -2  -4   8        2.24        2.18      0.46 o 
  -1  -4   8      172.46      155.74      4.29 o 
   0  -4   8        9.86       11.70      0.50 o 
   1  -4   8        2.32        2.18      0.24 o 
   2  -4   8      128.53      138.93      2.84 o 
   3  -4   8       62.60       63.80      1.25 o 
   4  -4   8        3.99        4.33      0.63 o 
   5  -4   8       21.41       25.21      1.39 o 
   6  -4   8       21.37       24.10      1.52 o 
   7  -4   8        8.69        9.87      1.18 o 
  -7  -3   8        8.84        9.78      1.00 o 
  -6  -3   8        1.30        1.22      0.53 o 
  -5  -3   8        0.96        1.10      0.53 o 
  -4  -3   8        0.12       -0.53      0.35 o 
  -3  -3   8        1.82        0.75      0.41 o 
  -2  -3   8       26.18       27.89      1.26 o 
  -1  -3   8       73.98       74.17      2.33 o 
   0  -3   8       42.99       44.12      1.54 o 
   1  -3   8       17.59       22.76      0.58 o 
   2  -3   8       99.56      102.92      1.67 o 
   3  -3   8       17.28       13.96      0.89 o 
   4  -3   8       55.05       60.41      2.61 o 
   5  -3   8       21.01       26.93      1.51 o 
   6  -3   8        1.45        0.20      0.58 o 
   7  -3   8        8.81        9.72      1.14 o 
  -7  -2   8       66.41       74.70      2.80 o 
  -6  -2   8        0.73        0.47      0.50 o 
  -5  -2   8       61.50       53.02      2.06 o 
  -4  -2   8       83.26       82.80      2.74 o 
  -3  -2   8        2.94        3.05      0.49 o 
  -2  -2   8        2.02        2.69      0.45 o 
  -1  -2   8        0.04       -0.40      0.36 o 
   0  -2   8       21.49       21.16      0.74 o 
   1  -2   8       25.17       29.34      0.86 o 
   2  -2   8       40.96       40.98      1.70 o 
   3  -2   8        1.43        2.14      0.45 o 
   4  -2   8       25.74       23.19      0.86 o 
   5  -2   8        0.39       -0.65      0.43 o 
   6  -2   8       13.44       16.13      1.29 o 
   7  -2   8        0.07       -0.70      0.53 o 
  -7  -1   8       44.17       44.61      2.01 o 
  -6  -1   8        0.09        0.58      0.53 o 
  -5  -1   8      163.25      170.23      4.88 o 
  -4  -1   8       90.69       86.81      2.79 o 
  -3  -1   8        8.82        8.28      0.56 o 
  -2  -1   8      270.31      272.39      5.27 o 
  -1  -1   8        8.74        8.53      0.48 o 
   0  -1   8      236.95      239.22      4.59 o 
   1  -1   8      220.03      215.03      6.42 o 
   2  -1   8        0.13       -0.22      0.32 o 
   3  -1   8        4.33        6.29      0.67 o 
   4  -1   8       76.29       77.13      1.94 o 
   5  -1   8        2.91        2.44      0.63 o 
   6  -1   8        8.03        6.59      0.89 o 
   7  -1   8        0.59        0.97      0.71 o 
  -7   0   8        0.82        1.51      0.60 o 
  -6   0   8       19.45       24.17      0.98 o 
  -5   0   8       34.33       29.78      1.07 o 
  -4   0   8        5.17        7.75      0.74 o 
  -3   0   8      212.04      215.86      4.32 o 
  -2   0   8      115.62      110.69      2.41 o 
  -1   0   8        1.42        1.49      0.69 o 
   0   0   8      313.77      305.65      8.86 o 
   1   0   8        0.00       -0.29      0.35 o 
   2   0   8       25.72       28.52      1.41 o 
   3   0   8        9.89       10.24      0.84 o 
   4   0   8        0.07        1.48      1.14 o 
   5   0   8        1.03        0.00      0.36 o 
   6   0   8       10.35       12.08      1.18 o 
  -7   1   8        8.81       13.14      1.12 o 
  -6   1   8        6.06        8.27      0.62 o 
  -5   1   8        2.21        1.13      0.36 o 
  -4   1   8      149.20      144.04      3.09 o 
  -3   1   8       11.80        7.97      0.53 o 
  -2   1   8        3.83        6.15      0.44 o 
  -1   1   8        0.27        2.15      0.58 o 
   0   1   8       16.02       16.33      1.12 o 
   1   1   8       15.83       16.44      1.08 o 
   2   1   8      114.09      112.30      3.69 o 
   3   1   8       34.20       32.01      1.54 o 
   4   1   8        9.04        7.90      0.60 o 
   5   1   8        3.30        2.28      0.62 o 
   6   1   8        0.18        0.62      0.60 o 
  -7   2   8        6.52        6.91      0.84 o 
  -6   2   8       17.69       19.63      0.87 o 
  -5   2   8       12.07       12.74      1.04 o 
  -4   2   8        1.27        1.33      0.35 o 
  -3   2   8        8.79       11.77      0.59 o 
  -2   2   8       12.83       13.97      1.01 o 
  -1   2   8        0.69        1.51      0.54 o 
   0   2   8       27.17       29.05      1.50 o 
   1   2   8       22.44       23.66      1.37 o 
   2   2   8       21.40       18.82      1.22 o 
   3   2   8       12.04       12.24      1.02 o 
   4   2   8       55.01       51.84      1.58 o 
   5   2   8        3.78        2.05      0.52 o 
  -7   3   8        0.28        0.16      0.51 o 
  -6   3   8        0.80        0.49      0.46 o 
  -5   3   8       52.67       52.31      2.51 o 
  -4   3   8       74.73       76.04      1.85 o 
  -3   3   8        1.32        2.11      0.58 o 
  -2   3   8       37.52       34.07      1.66 o 
  -1   3   8      210.78      218.05      6.64 o 
   0   3   8        0.38       -0.04      0.49 o 
   1   3   8        0.20       -0.54      0.42 o 
   2   3   8        8.23        6.58      0.83 o 
   3   3   8       59.47       57.17      2.44 o 
   4   3   8        0.95        0.46      0.47 o 
  -6   4   8       14.93       15.34      1.04 o 
  -5   4   8        0.20        0.10      0.40 o 
  -4   4   8        1.60        0.76      0.54 o 
  -3   4   8        5.39        8.48      0.92 o 
  -2   4   8      137.50      132.89      4.38 o 
  -1   4   8        7.36        8.90      0.92 o 
   0   4   8        0.34       -0.07      0.50 o 
   1   4   8       12.78       13.53      1.08 o 
   2   4   8        1.67        3.23      0.77 o 
   3   4   8        0.00       -0.11      0.67 o 
  -5   5   8        1.65        1.10      0.59 o 
  -4   5   8        6.82        8.02      0.92 o 
  -3   5   8        7.38        5.72      0.84 o 
  -2   5   8        8.92       14.17      1.14 o 
  -1   5   8        0.57        0.21      0.56 o 
   0   5   8       39.66       41.21      2.00 o 
   1   5   8        2.07        2.00      0.71 o 
   2   5   8       16.49       13.04      1.25 o 
  -4   6   8        1.25        1.51      0.62 o 
  -3   6   8        0.04        0.43      0.63 o 
  -2   6   8        9.03        8.35      0.95 o 
  -1   6   8        0.01       -0.18      0.62 o 
   0   6   8        9.46       10.60      1.18 o 
   1   6   8        2.56        2.91      0.91 o 
   0 -11   9        0.93        0.92      0.47 o 
   1 -11   9        0.24        0.21      0.50 o 
   2 -11   9        0.03        0.50      0.51 o 
   3 -11   9       16.89       20.42      1.26 o 
  -2 -10   9        7.35        5.81      0.58 o 
  -1 -10   9        0.11        0.28      0.36 o 
   0 -10   9        3.88        3.43      0.37 o 
   1 -10   9        3.85        5.84      0.75 o 
   2 -10   9        0.06       -0.28      0.41 o 
   3 -10   9        2.52        2.02      0.58 o 
   4 -10   9       12.47       10.03      0.88 o 
   5 -10   9        4.53        6.53      0.80 o 
  -3  -9   9        1.15        1.35      0.55 o 
  -2  -9   9       15.50       16.84      1.22 o 
  -1  -9   9        0.48        0.91      0.45 o 
   0  -9   9       29.76       27.04      0.97 o 
   1  -9   9       15.88       19.86      1.19 o 
   2  -9   9        1.97        2.11      0.53 o 
   3  -9   9        2.35        3.51      0.64 o 
   4  -9   9        3.38        2.93      0.60 o 
   5  -9   9        4.00        4.14      0.66 o 
   6  -9   9        5.03        5.42      0.70 o 
  -4  -8   9        6.49        8.10      0.97 o 
  -3  -8   9       22.89       20.98      1.33 o 
  -2  -8   9        3.26        2.05      0.59 o 
  -1  -8   9        0.87        0.73      0.31 o 
   0  -8   9       20.62       16.74      0.72 o 
   1  -8   9        1.14        0.51      0.41 o 
   2  -8   9      105.44       99.10      3.09 o 
   3  -8   9        8.01        8.75      0.77 o 
   4  -8   9        1.84        1.47      0.50 o 
   5  -8   9        5.45        6.75      0.72 o 
   6  -8   9       13.10       11.40      1.09 o 
  -5  -7   9       12.93       13.26      1.13 o 
  -4  -7   9        5.52        4.69      0.76 o 
  -3  -7   9        8.91       10.11      1.00 o 
  -2  -7   9       66.99       68.94      2.52 o 
  -1  -7   9       30.04       26.36      0.92 o 
   0  -7   9        1.22        1.31      0.75 o 
   1  -7   9       44.22       47.94      1.81 o 
   2  -7   9       73.01       68.94      2.31 o 
   3  -7   9        4.00        4.48      0.59 o 
   4  -7   9       90.31       90.89      2.11 o 
   5  -7   9       26.42       25.23      1.46 o 
   6  -7   9        0.11       -0.54      0.55 o 
  -5  -6   9        7.93        8.63      0.96 o 
  -4  -6   9        3.10        2.38      0.63 o 
  -3  -6   9      139.63      135.12      4.15 o 
  -2  -6   9        6.14        7.25      0.79 o 
  -1  -6   9      279.75      263.89      4.72 o 
   0  -6   9       41.02       44.16      1.18 o 
   1  -6   9       33.36       32.05      0.76 o 
   2  -6   9        7.54        8.61      0.59 o 
   3  -6   9        0.47        0.11      0.32 o 
   4  -6   9       34.35       31.93      1.58 o 
   5  -6   9        0.15        0.56      0.50 o 
   6  -6   9       37.68       42.33      2.08 o 
   7  -6   9        3.28        2.23      0.76 o 
  -6  -5   9        0.55       -0.22      0.49 o 
  -5  -5   9       34.37       34.44      1.71 o 
  -4  -5   9        0.34       -0.59      0.39 o 
  -3  -5   9      112.35      108.78      3.46 o 
  -2  -5   9        4.36        4.07      0.68 o 
  -1  -5   9      277.21      261.62      6.89 o 
   0  -5   9        1.25        2.02      0.33 o 
   1  -5   9      300.40      265.99      4.63 o 
   2  -5   9       31.65       33.50      1.03 o 
   3  -5   9        0.02       -0.01      0.19 o 
   4  -5   9        0.35       -0.37      0.42 o 
   5  -5   9        0.26        0.49      0.50 o 
   6  -5   9        4.62        3.12      0.74 o 
   7  -5   9        0.00       -0.18      0.67 o 
  -6  -4   9        9.89       10.68      1.02 o 
  -5  -4   9        0.34       -0.22      0.45 o 
  -4  -4   9        0.29       -0.51      0.34 o 
  -3  -4   9       74.83       70.55      2.50 o 
  -2  -4   9      167.68      169.35      4.76 o 
  -1  -4   9      117.43      116.45      3.45 o 
   0  -4   9        8.60        9.57      0.74 o 
   1  -4   9      490.40      483.44      6.90 o 
   2  -4   9       60.77       60.92      1.16 o 
   3  -4   9       55.53       52.39      2.06 o 
   4  -4   9       37.18       36.94      1.73 o 
   5  -4   9        0.01        0.01      0.47 o 
   6  -4   9        0.59        0.16      0.60 o 
   7  -4   9        0.18       -0.81      0.54 o 
  -6  -3   9        2.10        2.49      0.64 o 
  -5  -3   9       52.79       53.35      2.18 o 
  -4  -3   9       41.99       40.54      1.73 o 
  -3  -3   9        5.03        3.95      0.59 o 
  -2  -3   9        1.48        1.18      0.45 o 
  -1  -3   9       86.76       79.29      2.51 o 
   0  -3   9      157.41      157.04      3.26 o 
   1  -3   9      117.61      118.56      2.55 o 
   2  -3   9       30.11       32.45      1.60 o 
   3  -3   9      114.83      115.86      3.75 o 
   4  -3   9        2.95        4.23      0.70 o 
   5  -3   9        1.05        0.32      0.58 o 
   6  -3   9       39.45       37.84      1.98 o 
  -7  -2   9       25.07       22.64      1.44 o 
  -6  -2   9       37.52       42.56      1.96 o 
  -5  -2   9       64.58       56.72      2.21 o 
  -4  -2   9        0.45        0.89      0.51 o 
  -3  -2   9      365.98      351.40      9.01 o 
  -2  -2   9        0.01       -0.24      0.26 o 
  -1  -2   9        9.36        7.66      0.58 o 
   0  -2   9       12.78        9.71      0.54 o 
   1  -2   9      361.18      350.74     10.12 o 
   2  -2   9       32.10       31.09      1.52 o 
   3  -2   9       62.12       66.39      2.47 o 
   4  -2   9        7.62        6.70      0.54 o 
   5  -2   9        0.02        0.00      0.56 o 
   6  -2   9        9.32        7.16      0.97 o 
  -7  -1   9        1.58        1.40      0.59 o 
  -6  -1   9        8.24       10.56      1.01 o 
  -5  -1   9      120.59      116.51      3.65 o 
  -4  -1   9       73.65       70.99      1.87 o 
  -3  -1   9      127.28      120.09      2.71 o 
  -2  -1   9       37.28       46.86      1.34 o 
  -1  -1   9      165.81      164.97      3.40 o 
   0  -1   9       18.52       18.97      1.22 o 
   1  -1   9       45.78       47.91      2.06 o 
   2  -1   9        4.38        5.48      0.75 o 
   3  -1   9        4.96        5.32      0.71 o 
   4  -1   9        7.82        7.50      0.59 o 
   5  -1   9       62.56       63.61      2.64 o 
   6  -1   9        9.55       10.22      1.09 o 
  -7   0   9        8.54       11.10      1.08 o 
  -6   0   9       13.58       15.54      0.83 o 
  -5   0   9        1.69        1.88      0.41 o 
  -4   0   9       36.87       29.70      1.09 o 
  -3   0   9      137.50      133.55      2.92 o 
  -2   0   9       72.21       68.57      1.71 o 
  -1   0   9      300.05      294.51      8.73 o 
   0   0   9      497.77      507.20     14.29 o 
   1   0   9       14.73       13.84      1.08 o 
   2   0   9       46.54       43.44      1.89 o 
   3   0   9        3.75        3.93      0.68 o 
   4   0   9       66.95       60.42      2.90 o 
   5   0   9        2.40        1.88      0.64 o 
  -6   1   9        5.44        4.97      0.55 o 
  -5   1   9        5.90        5.52      0.56 o 
  -4   1   9        4.53        4.61      0.50 o 
  -3   1   9        8.86        9.49      0.74 o 
  -2   1   9       12.85       12.17      1.02 o 
  -1   1   9      160.90      150.57      4.90 o 
   0   1   9      166.50      170.56      5.43 o 
   1   1   9       99.70      108.21      3.74 o 
   2   1   9       49.39       51.05      2.16 o 
   3   1   9       12.44       12.82      1.09 o 
   4   1   9        3.09        3.28      0.72 o 
   5   1   9        3.87        5.63      0.74 o 
  -6   2   9        0.43       -0.67      0.45 o 
  -5   2   9       35.87       27.17      1.03 o 
  -4   2   9        0.08        0.37      0.32 o 
  -3   2   9        1.12        0.62      0.50 o 
  -2   2   9        4.05        3.83      0.71 o 
  -1   2   9      116.48      117.12      4.04 o 
   0   2   9       65.55       63.34      2.54 o 
   1   2   9       40.84       42.90      1.94 o 
   2   2   9       25.07       29.17      1.60 o 
   3   2   9        0.04       -0.21      0.54 o 
   4   2   9        5.88        8.43      0.71 o 
  -6   3   9        0.59        2.28      0.62 o 
  -5   3   9        5.34        3.85      0.48 o 
  -4   3   9        1.92        2.44      0.64 o 
  -3   3   9        4.64        3.12      0.72 o 
  -2   3   9        0.08        0.38      0.53 o 
  -1   3   9       17.31       15.60      1.16 o 
   0   3   9        2.92        2.95      0.70 o 
   1   3   9        1.11        1.16      0.58 o 
   2   3   9        3.94        4.20      0.81 o 
   3   3   9       17.43       17.05      1.30 o 
  -5   4   9       16.46       19.61      1.34 o 
  -4   4   9        1.86        3.73      0.75 o 
  -3   4   9        4.48        3.41      0.75 o 
  -2   4   9        8.69        5.19      0.83 o 
  -1   4   9        2.79        3.01      0.71 o 
   0   4   9        8.46        9.66      0.98 o 
   1   4   9        1.94        1.76      0.72 o 
   2   4   9       15.77       14.47      1.25 o 
  -4   5   9        9.67        8.96      1.04 o 
  -3   5   9        1.86        3.28      0.79 o 
  -2   5   9        0.62        1.01      0.60 o 
  -1   5   9        5.43        3.06      0.75 o 
   0   5   9        1.44        2.40      0.74 o 
  -1 -10  10       15.55       15.59      1.09 o 
   0 -10  10        0.97        1.24      0.39 o 
   1 -10  10        0.01       -0.08      0.39 o 
   2 -10  10        9.64        7.81      0.85 o 
   3 -10  10       14.36       15.42      1.08 o 
   4 -10  10        0.00       -0.62      0.42 o 
  -2  -9  10        0.69        0.41      0.49 o 
  -1  -9  10       16.74       19.48      0.88 o 
   0  -9  10        4.78        5.69      0.53 o 
   1  -9  10        2.77        3.58      0.62 o 
   2  -9  10        2.56        2.76      0.59 o 
   3  -9  10        0.34       -0.35      0.41 o 
   4  -9  10        1.05        0.18      0.45 o 
   5  -9  10        6.55        9.69      0.88 o 
  -3  -8  10       17.78       15.97      1.21 o 
  -2  -8  10       16.68       19.96      1.29 o 
  -1  -8  10       15.41       15.51      0.74 o 
   0  -8  10        1.02        0.58      0.28 o 
   1  -8  10        0.37        0.30      0.24 o 
   2  -8  10       13.50       15.42      1.01 o 
   3  -8  10        0.05       -0.24      0.41 o 
   4  -8  10       32.24       32.08      1.47 o 
  -4  -7  10        1.12        0.39      0.49 o 
  -3  -7  10        5.99        5.67      0.79 o 
  -2  -7  10       33.89       28.52      1.50 o 
  -1  -7  10        8.48        6.17      0.75 o 
   0  -7  10        0.46       -0.16      0.23 o 
   1  -7  10       47.65       45.99      1.23 o 
   2  -7  10        0.01        0.04      0.38 o 
   3  -7  10       27.25       29.36      1.37 o 
   4  -7  10        0.25       -0.38      0.45 o 
   5  -7  10        2.48        2.31      0.67 o 
   6  -7  10       17.82       18.06      1.37 o 
  -5  -6  10        1.03        1.82      0.64 o 
  -4  -6  10       17.24       16.57      1.22 o 
  -3  -6  10       56.19       55.18      2.23 o 
  -2  -6  10        0.54       -0.28      0.39 o 
  -1  -6  10       83.68       77.80      2.66 o 
   0  -6  10       11.99        9.35      0.73 o 
   1  -6  10       50.99       44.33      1.16 o 
   2  -6  10        5.97        5.12      0.31 o 
   3  -6  10      147.32      157.82      5.00 o 
   4  -6  10        2.72        2.13      0.62 o 
   5  -6  10        0.02       -0.18      0.47 o 
   6  -6  10        3.05        2.64      0.77 o 
  -5  -5  10        0.10        0.32      0.47 o 
  -4  -5  10        5.97        7.89      0.88 o 
  -3  -5  10        8.74        8.94      0.88 o 
  -2  -5  10       66.53       64.56      2.37 o 
  -1  -5  10       13.57       13.54      0.93 o 
   0  -5  10        7.31        9.99      0.83 o 
   1  -5  10      126.67      123.00      2.09 o 
   2  -5  10      104.86      102.00      1.79 o 
   3  -5  10      137.77      129.24      3.00 o 
   4  -5  10        2.94        2.32      0.60 o 
   5  -5  10       34.32       35.83      1.81 o 
   6  -5  10       15.00       15.97      1.31 o 
  -5  -4  10        6.91        8.15      0.92 o 
  -4  -4  10        0.88        0.33      0.43 o 
  -3  -4  10        1.46        1.42      0.50 o 
  -2  -4  10       36.55       35.53      1.59 o 
  -1  -4  10       41.89       40.79      1.67 o 
   0  -4  10        0.12       -0.43      0.29 o 
   1  -4  10        4.82        6.40      0.53 o 
   2  -4  10      140.84      160.10      5.15 o 
   3  -4  10      124.85      122.80      4.07 o 
   4  -4  10        1.91        3.09      0.71 o 
   5  -4  10       39.88       37.11      1.88 o 
   6  -4  10        0.98        2.47      0.81 o 
  -6  -3  10        1.74        1.67      0.62 o 
  -5  -3  10       11.87        8.13      0.95 o 
  -4  -3  10       16.72       15.55      1.12 o 
  -3  -3  10        7.99        7.76      0.79 o 
  -2  -3  10       21.20       19.99      1.10 o 
  -1  -3  10       30.84       29.19      1.40 o 
   0  -3  10        4.31        4.81      0.45 o 
   1  -3  10       10.19       10.90      1.08 o 
   2  -3  10       75.16       71.20      2.72 o 
   3  -3  10        0.05        0.14      0.49 o 
   4  -3  10       28.41       26.76      1.50 o 
   5  -3  10      144.74      145.77      4.95 o 
   6  -3  10        0.02       -0.05      0.62 o 
  -6  -2  10        2.94        1.71      0.60 o 
  -5  -2  10       11.63       13.45      1.04 o 
  -4  -2  10        1.51        3.16      0.62 o 
  -3  -2  10      110.52      103.56      2.50 o 
  -2  -2  10       28.86       29.04      1.04 o 
  -1  -2  10       82.62       81.40      1.97 o 
   0  -2  10        1.38        1.21      0.56 o 
   1  -2  10      215.13      227.69      6.98 o 
   2  -2  10        2.64        2.01      0.62 o 
   3  -2  10       25.19       25.94      1.41 o 
   4  -2  10        9.98        7.65      0.62 o 
   5  -2  10        1.62        1.92      0.70 o 
  -6  -1  10        0.90        0.19      0.51 o 
  -5  -1  10       11.64       14.23      0.80 o 
  -4  -1  10        8.90        8.83      0.87 o 
  -3  -1  10       86.79       81.63      2.05 o 
  -2  -1  10       16.51       19.10      0.82 o 
  -1  -1  10      133.61      121.99      4.25 o 
   0  -1  10      179.19      178.79      5.72 o 
   1  -1  10      304.00      288.24      8.57 o 
   2  -1  10       13.58       13.91      1.16 o 
   3  -1  10       53.18       55.91      2.26 o 
   4  -1  10       10.22       10.72      0.72 o 
   5  -1  10       15.46       13.55      1.22 o 
  -6   0  10        4.54        5.47      0.67 o 
  -5   0  10        0.08        0.70      0.38 o 
  -4   0  10       31.51       25.04      2.75 o 
  -3   0  10       28.11       31.06      1.08 o 
  -2   0  10        5.59        4.81      0.81 o 
  -1   0  10       41.27       40.78      1.97 o 
   0   0  10        1.57        2.30      0.70 o 
   1   0  10       66.22       64.39      2.62 o 
   2   0  10        0.45       -0.38      0.49 o 
   3   0  10       52.98       51.49      2.21 o 
   4   0  10       27.67       28.12      1.13 o 
  -6   1  10        4.64        7.03      0.66 o 
  -5   1  10       12.94       10.02      0.67 o 
  -4   1  10       43.19       42.20      1.34 o 
  -3   1  10        0.36       -0.69      0.46 o 
  -2   1  10       43.11       34.21      1.81 o 
  -1   1  10        0.70        0.87      0.56 o 
   0   1  10       38.99       41.68      2.04 o 
   1   1  10       26.62       27.67      1.62 o 
   2   1  10       21.71       23.04      1.46 o 
   3   1  10       76.97       74.90      2.92 o 
   4   1  10        2.25        2.19      0.52 o 
  -5   2  10       30.19       38.36      1.31 o 
  -4   2  10       12.06       14.45      1.19 o 
  -3   2  10        0.69        0.54      0.58 o 
  -2   2  10       19.30       22.05      1.42 o 
  -1   2  10        2.59        0.80      0.62 o 
   0   2  10        9.46        8.33      0.95 o 
   1   2  10       11.56       13.68      1.18 o 
   2   2  10        0.86        0.39      0.58 o 
   3   2  10        7.63        8.55      0.98 o 
  -4   3  10        5.55        6.42      0.96 o 
  -3   3  10       14.99       21.05      1.47 o 
  -2   3  10        2.91        6.93      0.93 o 
  -1   3  10        9.92        9.36      0.98 o 
   0   3  10        2.77        2.85      0.72 o 
   1   3  10        2.03        2.97      0.75 o 
   2   3  10        3.85        3.19      0.83 o 
  -3   4  10        1.38        0.96      0.67 o 
  -2   4  10        4.14        5.32      0.93 o 
  -1   4  10        5.30        7.68      1.00 o 
   0   4  10       11.99       15.31      1.31 o 
  -1  -9  11        0.20        0.37      0.54 o 
   0  -9  11        0.72        0.82      0.46 o 
   1  -9  11        2.16        2.35      0.43 o 
   2  -9  11        3.82        4.11      0.68 o 
   3  -9  11        0.24        0.21      0.47 o 
  -2  -8  11        4.10        3.68      0.71 o 
  -1  -8  11        4.63        5.17      0.77 o 
   0  -8  11        9.47       10.45      0.83 o 
   1  -8  11        0.06       -0.24      0.36 o 
   2  -8  11        0.09       -0.15      0.21 o 
   3  -8  11        7.14        7.85      0.83 o 
  -3  -7  11        0.48        0.62      0.51 o 
  -2  -7  11        6.27        5.08      0.76 o 
  -1  -7  11        5.23        3.85      0.66 o 
   0  -7  11       37.63       35.98      1.13 o 
   1  -7  11        9.76       10.06      0.67 o 
   2  -7  11       10.57       10.84      0.51 o 
   4  -7  11        3.84        3.45      0.71 o 
   5  -7  11        0.03       -0.71      0.55 o 
  -4  -6  11        4.98        6.84      0.88 o 
  -3  -6  11        0.03       -0.59      0.39 o 
  -2  -6  11        2.27        2.53      0.62 o 
  -1  -6  11       18.87       18.09      1.14 o 
   0  -6  11       23.95       20.28      1.18 o 
   1  -6  11        1.46        1.54      0.31 o 
   2  -6  11        0.16        0.97      0.60 o 
   3  -6  11        0.15        0.28      0.47 o 
   4  -6  11       11.48       12.27      1.10 o 
   5  -6  11        4.49        3.57      0.79 o 
  -4  -5  11        0.01       -0.37      0.42 o 
  -3  -5  11       15.81       15.08      1.10 o 
  -2  -5  11        4.22        5.67      0.74 o 
  -1  -5  11        0.87        1.12      0.47 o 
   0  -5  11       24.27       22.75      0.95 o 
   1  -5  11       11.51       10.01      1.01 o 
   2  -5  11       67.99       70.91      2.83 o 
   3  -5  11       60.11       58.26      1.69 o 
   4  -5  11        4.12        4.46      0.77 o 
   5  -5  11       21.87       21.41      1.43 o 
  -5  -4  11        2.35        3.56      0.80 o 
  -4  -4  11        2.26        3.19      0.67 o 
  -3  -4  11        2.49        3.39      0.63 o 
  -2  -4  11        3.67        3.73      0.62 o 
  -1  -4  11       17.73       18.47      0.91 o 
   0  -4  11       25.55       24.67      1.55 o 
   1  -4  11       79.70       80.12      3.13 o 
   2  -4  11       84.81       81.55      3.12 o 
   3  -4  11        4.54        3.83      0.74 o 
   4  -4  11        0.73        0.33      0.58 o 
   5  -4  11        8.46        8.06      1.04 o 
  -5  -3  11       16.52       20.87      1.35 o 
  -4  -3  11        0.05       -0.45      0.42 o 
  -3  -3  11        3.08        3.64      0.51 o 
  -2  -3  11       36.88       38.77      1.30 o 
  -1  -3  11       12.21       13.55      0.74 o 
   0  -3  11        9.96        7.87      0.98 o 
   1  -3  11       16.63       18.91      1.33 o 
   2  -3  11       89.80       91.32      3.37 o 
   3  -3  11       25.65       25.44      1.47 o 
   4  -3  11        0.01       -0.13      0.51 o 
   5  -3  11        0.00       -0.01      0.58 o 
  -5  -2  11        0.10       -0.09      0.46 o 
  -4  -2  11        0.00        0.69      0.37 o 
  -3  -2  11       43.62       45.27      1.45 o 
  -2  -2  11        0.21        0.17      0.32 o 
  -1  -2  11       29.17       29.52      1.71 o 
   0  -2  11        4.04        6.28      0.92 o 
   1  -2  11       29.50       26.72      1.56 o 
   2  -2  11        8.08        6.79      0.92 o 
   3  -2  11       12.92       13.25      1.10 o 
   4  -2  11        1.50        1.86      0.67 o 
  -5  -1  11        0.46        0.54      0.38 o 
  -4  -1  11        3.84        5.01      0.56 o 
  -3  -1  11        3.91        3.32      0.48 o 
  -2  -1  11        0.01       -0.37      0.54 o 
  -1  -1  11        2.16        3.91      0.76 o 
   0  -1  11        5.15        3.90      0.75 o 
   1  -1  11      126.39      123.59      4.30 o 
   2  -1  11       29.52       34.22      1.84 o 
   3  -1  11       20.17       19.27      1.33 o 
   4  -1  11        0.51        0.33      0.61 o 
  -5   0  11       29.07       35.25      1.32 o 
  -4   0  11       21.68       20.36      1.43 o 
  -3   0  11        3.67        4.98      0.85 o 
  -2   0  11       13.91       13.21      1.17 o 
  -1   0  11        0.37        0.53      0.53 o 
   0   0  11        5.44        5.65      0.88 o 
   1   0  11        2.17        1.92      0.74 o 
   2   0  11        0.20        0.84      0.63 o 
   3   0  11       31.66       33.47      1.80 o 
  -4   1  11        0.24        1.35      0.72 o 
  -3   1  11       25.94       27.79      1.68 o 
  -2   1  11        9.08       11.02      1.09 o 
  -1   1  11        0.55        1.34      0.66 o 
   0   1  11       40.36       39.71      2.02 o 
   1   1  11        2.35        3.89      0.77 o 
   2   1  11        6.86        5.96      0.92 o 
  -3   2  11       20.48       23.75      1.60 o 
  -2   2  11        0.69        1.72      0.75 o 
  -1   2  11       18.03       18.53      1.44 o 
   0   2  11        0.10        0.30      0.63 o 
   1   2  11        5.83        6.12      0.97 o 
  -1  -8  12        0.07        0.24      0.46 o 
   0  -8  12        0.69        1.59      0.56 o 
   1  -8  12        1.71        1.92      0.39 o 
   2  -8  12       15.76       17.01      0.76 o 
  -2  -7  12        0.05        0.28      0.49 o 
  -1  -7  12       10.66       13.13      1.05 o 
   0  -7  12        3.07        2.76      0.62 o 
   1  -7  12        1.49        0.39      0.54 o 
   2  -7  12       33.74       30.50      1.75 o 
  -3  -6  12       11.08       13.46      1.12 o 
  -2  -6  12        0.70        0.62      0.50 o 
  -1  -6  12       10.66       10.28      0.97 o 
   0  -6  12        0.37        0.04      0.41 o 
   1  -6  12        1.04        2.48      0.71 o 
   2  -6  12        1.34        0.80      0.63 o 
   3  -6  12       35.23       35.37      1.79 o 
  -3  -5  12       15.02       15.02      1.13 o 
  -2  -5  12       16.63       16.21      1.17 o 
  -1  -5  12       24.67       29.65      1.17 o 
   0  -5  12        1.72        1.77      0.71 o 
   1  -5  12        4.70        4.95      0.87 o 
   2  -5  12       29.05       33.02      1.84 o 
   3  -5  12        0.55        0.56      0.53 o 
   4  -5  12       14.90       15.69      1.21 o 
  -3  -4  12        2.85        4.06      0.71 o 
  -2  -4  12       39.42       39.89      1.38 o 
  -1  -4  12       12.35       13.17      1.26 o 
   0  -4  12        3.99        5.38      0.89 o 
   1  -4  12       24.22       31.88      1.84 o 
   2  -4  12        8.57        9.05      1.04 o 
   3  -4  12        0.95       -0.21      0.50 o 
  -4  -3  12        1.72        1.27      0.46 o 
  -3  -3  12        6.29        3.43      0.53 o 
  -2  -3  12        0.18       -0.22      0.55 o 
  -1  -3  12        0.91        1.63      0.70 o 
   0  -3  12        3.34        4.70      0.92 o 
   1  -3  12        4.30        3.16      0.80 o 
   2  -3  12        1.48        2.31      0.71 o 
   3  -3  12       25.17       30.37      1.73 o 
  -4  -2  12        1.16        0.25      0.40 o 
  -3  -2  12        2.36        1.96      0.72 o 
  -2  -2  12        5.49        5.69      0.95 o 
  -1  -2  12        0.13        0.60      0.59 o 
   0  -2  12        1.58        2.35      0.76 o 
   1  -2  12        7.11        8.89      1.00 o 
   2  -2  12        0.26       -0.11      0.51 o 
   3  -2  12        0.40        0.76      0.63 o 
  -3  -1  12        1.68        2.80      0.79 o 
  -2  -1  12        0.43        0.35      0.58 o 
  -1  -1  12        4.25        4.18      0.84 o 
   0  -1  12        0.09        0.98      0.62 o 
   1  -1  12        2.05        2.18      0.74 o 
   2  -1  12       11.42       11.63      1.22 o 
  -3   0  12        9.16        9.38      1.12 o 
  -2   0  12        0.51        0.34      0.62 o 
  -1   0  12        7.44       10.40      1.16 o 
   0   0  12        0.16       -0.16      0.56 o 
   1   0  12        3.56        3.90      0.85 o 
  -1   1  12       32.05       34.79      2.04 o 
   0  -6  13        0.72        0.17      0.66 o 
   1  -6  13        0.84        0.56      0.63 o 
  -1  -5  13        4.24        5.59      0.98 o 
   0  -5  13        9.27       11.82      1.26 o 
   1  -5  13        8.88       12.45      1.25 o 
  -1  -4  13        2.16        4.39      0.96 o 
   0  -4  13        3.07        3.64      0.91 o 
   1  -4  13       14.06       12.45      1.26 o 
  -1  -3  13        1.00        2.39      0.83 o 
   0  -3  13        9.08       11.16      1.18 o 
   1  -3  13        0.10       -0.17      0.64 o 
                                                 
